# Supplementary material for: Identification of two genes associated with recurrence in Paget’s disease and construction of a predictive model
Source: Front Genet. 2026 May 13;17:1784429. doi: 10.3389/fgene.2026.1784429 (PMC13211854; doi:10.3389/fgene.2026.1784429)
Supplement: Supplementary file 4 [file DataSheet1.csv]

Gene Name	1	2	3	4	5	6	7	8	9	10	11	12	13	14	15	16	17	18	19	20	21	22	23	24	25	26	27	28	29	30	31	32	33	34	35	36	37	38	39
MTCO1	9530.525391	6551.571289	5893.522461	6336.537109	7491.040527	5563.984375	5738.756348	2828.215332	5120.232422	9397.064453	4466.368652	8990.300781	10157.78418	6566.868164	5974.076172	3042.044678	5113.512695	8127.869629	8072.162109	5849.873047	5916.435059	13030.43555	9987.746094	4289.203125	6827.162598	4669.353516	5281.498047	6082.789062	4359.919922	5780.119141	7899.701172	11981.21094	5805.866211	5508.635742	5076.275879	4506.912598	7399.666504	14135.72168	5347.749023
IGKC	13430.03027	1310.807007	29044.41016	284.371124	587.093567	74.364517	9381.199219	13654.02637	38.584305	48.808819	199.416733	1130.701904	4153.516113	2404.699463	1029.188843	580.909851	17900.41797	2694.550781	924.198303	1910.033936	6319.427246	372.586884	2122.094971	103.700539	6088.695312	31.349285	7882.352539	2720.224609	13533.85938	23357.82422	7067.562012	717.62384	17203.61914	3654.839355	8141.092773	1549.75	365.593811	201.549652	1256.774536
MTCO3	4215.872559	4185.782227	3019.286377	5140.832031	5317.223145	3177.276855	5057.088867	1622.572388	2575.623047	5608.004883	2364.585449	5591.231934	5882.944336	4024.296875	2775.051514	1963.229248	2972.713623	4393.888184	4211.300293	3093.305908	3768.354736	8639.693359	6391.643066	2208.992188	4038.122559	2563.301758	3165.633057	4022.791016	2018.52356	2685.118896	6438.265137	8191.056641	4401.606934	3045.754639	2889.80957	2418.322998	4249.080078	8218.686523	3559.658203
MTND4	5583.521484	2741.747559	2476.0354	3358.42627	3879.39624	2442.262207	3284.750977	1236.139404	1964.851074	3648.324951	1613.884888	5134.690918	6443.32959	2958.420654	2966.642578	1305.822144	2097.630127	3956.458496	4406.869141	2971.731689	2628.185303	10122.75098	4004.930176	1432.266357	3717.380859	1903.147583	2964.522949	2546.801758	2040.079712	2649.123291	7416.847656	8851.905273	3372.730713	2233.929932	1904.452148	1842.979736	3413.99707	5871.713867	2277.091553
MTCO2	3344.239014	2784.264893	2154.038574	2899.041992	3052.505371	1982.211304	2919.498047	882.317383	1051.280884	3726.757812	1070.890015	4836.316895	6182.668945	2817.547119	1600.584473	1257.864014	1976.119263	3866.907471	3854.32666	2598.501465	2200.043945	7992.875977	3334.172119	1209.743408	2752.479248	1507.240479	2110.193848	2344.885742	1467.784912	2071.123291	6914.225586	5755.344727	3266.339355	1717.262695	1598.457886	1544.758057	2147.630127	4437.720703	1840.244019
MTND1	5183.371582	2255.369141	1744.443359	2700.562012	3703.146484	2104.162354	2099.128174	800.375671	1655.203491	2863.754883	1301.763062	4316.721191	4109.603027	1664.026367	2317.912842	861.78363	1494.38269	2671.628662	2877.319336	1730.054077	2577.967529	7640.944336	3642.671143	1219.815552	3471.713135	1311.049683	2339.021973	2531.331543	1201.974365	1987.134155	9521.169922	6262.793457	1725.51709	1695.429077	1866.733032	1571.426025	2465.203857	6651.007812	1465.556152
MTCYB	2646.572998	1628.0802	1385.089111	1975.806763	2336.44458	1478.888062	2175.163574	857.211975	1263.428101	2052.555176	1054.234497	2899.188721	3080.810303	1506.573608	1896.148315	1157.140015	1232.121826	2601.580322	2660.12793	1472.963989	1803.313843	5268.209473	2753.452637	1045.520752	2356.725342	1572.983521	1747.442505	1905.297119	1056.74939	1204.622925	4634.503906	4551.136719	1787.80957	1585.231323	1080.753418	1302.317871	1957.77771	3749.231445	1538.701172
MTND4L	3652.976562	1305.024658	1261.631714	1790.458984	1930.658447	1247.928711	1626.901123	607.979309	1048.089111	2342.374756	635.746887	3414.845947	3830.834229	1544.779663	1944.359741	743.555054	1308.638794	2563.444092	3221.33667	1661.471924	1593.855469	5963.307129	2386.477295	985.478516	2358.151367	1096.433228	1866.148682	1310.171387	1159.204346	1342.783691	4258.832031	5173.551758	1847.559082	1471.793823	988.48468	1153.73999	1671.180176	3915.735352	1418.240967
MTND2	3401.423584	1586.810791	1367.755859	1700.48877	2678.669189	1403.976074	1518.343628	603.361816	1175.797119	2125.785645	841.457397	3390.388184	3505.007568	1460.993164	2073.111328	753.567688	1093.338867	2387.244873	2519.592285	1401.454102	1519.598389	5979.773438	2200.662598	838.010559	2140.790527	1187.917114	1465.622437	1582.708496	788.820557	1484.555054	6035.728516	3998.213379	1881.655396	1086.197876	953.83075	1059.050293	1463.099976	4163.240234	1098.205933
COL1A1	361.271088	407.700287	461.873749	533.948181	80.085495	2157.976074	128.309402	7923.323242	481.047516	146.789917	7938.448242	1080.362183	1425.413086	701.293213	19.306007	4580.27832	754.024536	2635.921387	588.616272	1043.565063	1502.685913	1318.625854	878.015991	5018.02832	557.127625	4605.447754	1037.430786	1659.164795	1911.024902	2505.627197	542.140625	404.821289	731.579956	2365.239014	2171.428223	4215.572266	1043.332153	2079.606934	3019.851318
MTATP6	5536.00293	823.784363	610.355408	1043.527344	895.853882	718.960938	1079.393799	285.001007	415.285706	1162.520142	449.070831	1569.125244	6571.567383	890.785706	698.358582	475.417938	680.477783	1190.832886	1316.264771	891.246765	903.060547	10498.76172	1202.191895	499.691498	1092.873779	614.972229	794.728027	922.737854	553.31311	796.928345	8682.592773	2458.618164	1081.500244	619.184265	624.549133	589.114014	984.55249	1736.665161	765.401917
MTND5	3204.242676	1268.074219	1063.324219	1543.790649	2075.07959	1201.774536	1336.042236	678.424011	788.517761	1945.252075	766.096313	2560.704102	2032.333862	939.736877	1636.047241	606.502625	940.615906	1887.661377	1860.591431	1370.912842	1159.126221	4688.770508	1763.206543	643.785095	1668.02063	905.108521	1462.846069	1513.590454	1091.323853	922.198975	2422.307373	2785.637451	1064.979492	1064.614014	856.288208	898.538879	1639.391479	2306.314941	890.454712
MTATP8	3408.216309	1259.166748	1214.386597	1404.54895	1613.769165	1043.269165	1373.017578	421.966309	677.360779	1913.778076	615.985046	2790.052002	2986.728027	1151.681763	1059.1604	428.486633	719.505493	1684.675171	1584.169678	721.094971	840.877075	3555.485107	1432.771973	464.417358	1214.964478	740.895203	879.179749	952.486084	596.653015	553.972351	3134.63501	2172.749512	826.605042	623.102112	495.318207	486.549835	878.058228	1820.29834	699.872192
COL3A1	292.885193	314.858368	331.388916	465.015503	115.791824	1648.960205	118.572899	5874.30957	354.476715	157.016678	4612.143555	512.918945	665.980957	351.082672	30.683413	2675.395508	462.073792	1531.716187	338.365479	604.690735	833.096497	469.888977	582.873108	1795.654175	341.699951	2126.697754	515.753845	715.042236	922.734375	1043.220825	241.865204	191.555893	352.392273	1291.078003	1052.990112	1995.851807	490.295441	409.899658	1304.305298
FTL	349.096466	475.057861	452.857574	581.352173	338.356842	1156.205933	446.388702	1115.995239	551.521606	475.958313	742.494751	2440.741699	791.602661	679.544067	424.216705	1999.85437	1292.403076	1168.423828	679.389893	861.996582	668.337463	1047.589478	700.320984	1862.447876	1065.734863	1685.34436	976.1745	1039.83667	1371.355103	1685.013184	1319.774658	361.045013	1209.05835	890.399963	1735.849121	1014.096008	694.305542	522.212341	924.496033
TMSB10	1311.171387	805.244202	871.110413	761.893127	643.183838	740.980774	552.434204	567.578003	311.385834	443.133636	625.351318	1485.807495	1231.069092	1026.486938	346.004547	720.001343	1244.346558	831.914917	777.355713	1183.582886	1086.950073	1708.20459	941.858459	720.498718	970.130981	463.980591	1097.156372	1278.298828	992.996155	1242.639404	2582.161621	1446.418945	971.154968	599.599609	916.660156	536.488586	1310.866699	623.388977	454.602051
COL1A2	191.519516	228.253113	228.12056	276.578949	75.210014	1031.101929	66.018097	3720.44458	362.396637	95.619102	3739.618408	423.147766	596.835815	334.612579	21.625319	2330.163574	387.892914	1186.277466	262.446381	515.466187	707.885986	519.106384	451.043701	2252.291016	252.133194	2132.89917	487.618805	737.731995	896.519836	1146.720215	231.90509	188.675613	357.198364	1214.339111	1234.10083	1910.655273	558.409302	709.370911	1536.413574
IGHA1	6303.376465	618.042053	2457.696045	30.060171	340.79834	13.825911	1344.591797	2116.350586	11.396657	12.675586	153.098145	420.500031	1834.123779	752.395447	736.466003	515.372742	1108.992554	752.045959	202.630371	663.09729	2089.06665	192.571686	831.316162	3.117873	892.377686	13.724144	1560.662842	537.567383	349.511719	400.770538	938.728943	260.178864	1322.941406	1193.025269	361.886475	1200.244751	92.888016	144.688004	298.901886
EEF1A1	1321.274414	1861.344238	932.138123	1408.218018	1421.248169	1260.725708	194.563156	1478.54895	994.985107	393.938934	1339.189575	274.94339	1015.065002	239.584412	1920.557861	1152.075684	859.98053	1417.482666	1072.383545	775.743042	1401.087524	484.243042	1004.45874	890.66925	275.726318	570.273438	1046.001099	438.716797	612.669678	56.887611	1165.37146	439.489105	1120.636108	155.092346	798.327271	130.502319	240.190109	4.10942	885.028564
IGHG1	1871.314697	653.446045	3872.847412	12.470086	13.295701	25.732296	1103.971069	649.55835	20.505239	17.775826	54.484882	30.869848	251.334778	486.810272	54.510872	2.008404	2628.408203	55.062939	10.843442	108.086609	569.614441	112.121956	1137.964844	204.807419	5016.226562	13.387473	734.43512	168.026047	1279.30481	1707.653687	360.438507	42.332619	1990.296875	206.52594	6331.354004	481.094025	286.324799	37.164154	76.750641
IGLC2	2843.030029	206.572296	4026.272461	57.78986	73.534523	12.545135	1667.92981	1228.990479	6.360798	9.588202	42.578697	215.143402	742.791992	735.276917	129.644516	193.722366	879.628906	447.74472	145.282913	323.533234	867.411743	93.691734	283.770538	76.698235	1475.737183	5.568025	2786.777832	688.361877	1755.121338	4911.057129	1385.984253	140.279373	2203.540039	934.660156	314.439789	327.580414	53.834194	22.35536	202.174698
MTND3	1228.750366	542.89032	428.249268	681.938965	734.333679	508.381287	640.543213	365.197174	374.914093	607.87915	344.697388	1446.922852	1968.593994	522.999573	816.405212	470.138245	440.779602	1065.113647	1092.820435	675.411499	585.519287	1782.040161	1009.079834	238.064041	856.742004	649.506775	750.0979	565.544556	480.406677	592.022095	2111.27002	1860.63562	780.690857	354.710846	266.971771	477.024261	552.988708	1189.441406	358.380554
S100A9	2317.275391	4309.161621	3865.908936	2196.253662	3169.296875	1071.563354	2331.02832	15.263365	14.528728	1788.841431	353.038849	846.700623	127.218216	23.811018	19.341347	28.544352	217.1306	48.311493	42.335907	71.930664	103.203987	8.493241	122.424774	7.358188	63.537739	17.605919	213.83905	187.211746	118.03125	1183.241455	337.573608	9.500221	4.734746	12.130116	111.287422	101.362061	3261.279297	43.036728	136.688126
TMSB4X	556.18689	442.2966	855.139893	632.624146	317.883423	818.139709	389.176331	801.749695	654.648926	281.777435	695.974426	616.146057	506.261047	636.711426	389.277557	677.562073	1108.597656	694.602905	615.958313	970.706604	743.487183	633.029419	510.450256	582.811401	424.370697	605.749451	689.204773	589.289856	604.34314	632.838379	419.080322	391.921173	686.530212	769.563904	761.315308	524.609741	303.204041	130.845657	860.36145
IGHG4	1627.577271	95.565285	5325.873047	156.596878	18.992413	5.992365	2147.420166	4853.169922	5.360641	1.766973	10.554974	69.795219	140.084106	373.83371	2.961563	21.502811	1344.630005	140.30127	20.859312	91.313255	204.20079	8.396542	45.051357	2.364277	903.345215	1.515858	1116.693604	157.105896	1170.568726	493.087585	188.831558	21.203283	509.181122	171.652802	453.365265	77.32103	20.47801	14.774577	683.863098
MUCL1	559.190186	1766.660645	57.361515	517.979614	234.820129	483.96048	43.398354	0.266033	13.99185	1723.002686	165.282791	684.069824	4858.660156	4.123768	418.437775	27.4582	273.366516	24.339159	124.087433	398.650665	31.699661	17.196161	673.363159	2.213273	1433.473633	5.312877	1080.104004	791.340454	1714.794067	119.548851	1170.337891	272.997742	0.00484	10.225097	116.912682	184.939819	2064.9021	5.375154	0.911738
ACTB	234.496109	421.531921	455.652039	386.165771	481.695557	515.162964	488.293243	398.1698	858.454651	417.030975	438.800842	516.696716	593.129333	500.191589	233.385605	458.525696	563.118469	438.944336	337.968262	575.70166	566.586731	941.132141	441.552826	737.138489	372.425018	283.713959	530.869324	628.764648	527.678528	916.349976	852.835938	460.933258	752.32782	574.166077	708.246216	355.820007	493.611328	9.332019	770.053894
EEF2	378.425964	851.582642	486.37265	663.578003	632.142029	552.271484	786.340149	544.208618	550.015503	484.222412	624.543152	289.543976	459.367401	436.996643	550.833374	676.930664	448.506378	514.901794	368.993744	529.295593	609.007935	355.956482	472.847504	594.221924	613.059692	394.559021	416.669098	485.648315	390.085938	551.468567	593.738037	526.490112	534.775513	476.218506	493.388245	443.138245	355.908142	258.001129	782.982605
IGHG2	3342.35498	58.157757	1754.647827	60.128254	111.322433	25.970743	2870.697021	633.593323	7.146455	30.399246	55.461567	155.627991	343.180695	390.13092	28.346968	111.96106	1339.731567	342.783264	104.973557	408.925049	538.230896	53.489426	267.343994	16.053867	874.334412	33.188576	740.837463	248.367767	1040.829956	881.976868	435.552551	133.370117	844.302979	379.446716	496.063324	396.878296	25.433174	74.341011	140.74147
RPL35	478.84021	915.484985	705.284851	910.489197	641.565613	646.286804	804.863403	396.666016	449.465515	521.63324	565.662903	371.435333	423.006683	355.123535	533.981018	605.988647	458.745239	455.970184	310.569458	471.278168	1047.419312	347.93866	369.179932	373.323517	481.719299	214.741486	389.52356	361.842529	304.779602	387.592712	464.044189	336.154877	468.161835	316.702728	502.10788	311.547943	256.843781	87.150414	427.953766
S100A7	1883.3479	2028.502686	2283.57373	751.184265	2355.017578	1016.173401	1388.617432	5.06424	6.97783	1490.334595	340.165558	42.213623	6.14095	0.847011	0.359207	4.791962	17.268452	6.124709	21.318302	3.306119	57.76564	0	1.737024	0	11.992996	11.497467	36.304092	85.021149	2.782808	284.810608	76.377472	7.070873	0	1.505476	6.532803	163.802673	1944.147583	3.150534	234.005325
CD74	244.737549	277.0065	317.521454	278.120636	196.750015	591.107361	260.91153	224.791122	127.460693	157.794327	295.240906	501.097504	388.101532	307.864227	166.87085	315.973572	1032.328491	557.71698	663.985779	659.9505	488.895386	304.533966	355.651794	427.726105	292.69519	216.499817	642.809204	527.141174	788.357422	644.97644	571.20874	219.351654	1115.400513	547.444458	441.808441	295.501923	134.073929	157.000702	342.355896
S100A8	1990.214478	2317.472168	2600.93042	1488.056152	1546.680542	660.078979	1429.268921	6.631461	8.489742	1032.94043	180.176392	227.817368	20.815845	4.270113	2.66168	15.274688	54.735455	0	11.926337	17.664825	31.463898	3.0653	36.536175	0.333759	21.384201	10.890903	34.842335	31.061148	19.413368	537.29071	68.736107	0.74966	1.481928	1.791216	19.151342	42.060699	1250.719727	1.153929	45.254448
RPL13A	264.263153	702.078369	420.198639	622.81665	477.445679	533.075134	709.723938	431.31073	379.203308	449.590973	510.092499	198.252945	239.020859	223.897552	490.182037	499.310272	414.365143	375.818512	286.089203	393.087555	470.694061	230.57135	440.005249	333.9021	462.096558	314.406555	369.988464	287.364624	361.472717	248.280563	403.743408	342.851929	447.195404	372.807434	384.04248	323.698059	300.416321	40.922279	646.262146
RPL12	334.794006	630.931152	428.175446	506.498749	452.620209	564.126099	678.384277	294.470062	307.615845	378.141266	397.867584	319.693604	310.075287	240.186081	554.911865	510.073975	329.075867	415.274872	376.080475	365.790741	471.165283	283.750122	351.359314	353.516357	367.058716	206.245682	286.938141	272.562408	312.690338	344.11676	441.25473	491.463104	446.21817	251.024353	444.733917	251.33606	247.348953	46.462147	360.114258
FN1	8.27907	4.607309	10.342773	30.453001	15.208472	213.213715	2.146927	36.294434	34.72068	5.195905	795.700684	510.129181	63.082321	412.993378	0.657769	642.461182	388.797058	79.216011	126.754166	489.084167	726.738098	579.254272	224.715729	1779.818604	101.954834	440.411652	428.312531	637.989319	473.149261	1014.428589	188.925308	13.569445	400.676056	624.014587	933.233765	397.828339	891.463257	29.378017	867.323669
KRT14	677.602417	1718.495605	1103.792603	3100.215576	1846.867188	1010.753235	682.448547	0.507269	11.073159	1925.174805	587.694275	17.661077	22.199499	13.67377	215.934952	72.737503	19.452053	81.56485	22.160217	109.46489	142.903046	14.622849	42.802807	0.082463	40.688457	88.657509	24.989901	103.743858	54.068874	0.190984	67.151337	70.364128	287.809998	20.182074	5.405783	36.698139	0.221042	4.562233	43.858639
RPL3	337.860199	733.725342	478.326233	517.112061	535.893738	441.529755	596.279663	286.021729	480.478668	484.138672	521.893005	225.3741	190.835938	148.131012	719.215088	489.744995	322.371277	301.693573	288.463074	395.534332	512.382996	132.161285	336.272186	232.335876	393.370392	120.408035	255.384476	165.987335	294.20578	316.826233	305.791992	373.949646	313.169098	249.191025	205.5242	243.517273	253.149292	135.117828	497.980591
KRT1	728.775574	858.561951	337.621582	2024.088257	3123.752441	2030.265869	321.364838	0.926575	4.357546	2059.37915	2131.147705	0	0	0	0.139676	0	0	0	0.035287	0	0	0	0.02957	0	0	14.680281	0.395707	0.055749	0	0.090332	0	0	0	0	0.180818	0	0	0	0.07552
KRT10	868.885315	1293.694458	312.988708	1877.81311	3022.312744	1849.481934	295.392151	1.03012	6.294485	1881.870117	1914.05249	0.264227	0.001169	3.159182	0.135123	0.091244	0.506233	0	2.568669	0.056944	0.066522	0.626685	0	0.031244	0.09406	39.593147	8.648593	0.334284	0.383056	0.434404	0.133787	0.106901	0	0	2.09498	0	0.474088	0	8.364501
RPL19	399.788483	298.025391	293.867188	243.920227	202.844528	225.824585	318.294586	136.066299	146.38382	169.468033	188.913437	1408.402588	183.86554	160.63237	160.450348	992.851196	149.428345	241.290512	181.370667	909.87146	604.683472	607.967163	123.465347	290.323761	117.104706	82.407906	633.599426	128.599686	360.59726	127.725052	265.801025	129.657883	124.943947	126.171425	882.813782	376.228302	996.301575	11.199069	167.529755
RPL41	446.102112	582.858765	408.382874	491.445892	298.170715	431.232666	705.137939	271.298431	234.219727	337.592316	368.226196	284.341278	280.00174	235.540359	399.689484	320.15213	331.390015	360.122314	229.525345	336.728638	355.429749	393.95874	253.349304	300.926849	353.863098	129.24556	303.561279	215.29483	248.373459	243.963943	443.389832	333.230255	422.582764	207.659363	209.307831	241.700851	221.347519	41.168804	273.963409
KRT19	247.961624	379.110718	373.283234	531.057556	433.889618	119.729782	900.779419	1.607029	7.683408	589.496948	123.904915	267.095734	197.460022	392.515808	176.739868	167.227982	171.018311	140.937271	90.024834	136.091599	224.890411	623.543457	214.66127	334.83963	313.997223	134.664612	30.555302	505.565765	30.550947	281.772491	211.805252	1893.660522	127.480553	59.357586	438.954773	73.440231	458.777405	367.299408	674.920227
HSPB1	294.835815	582.436646	319.797943	554.759155	626.971741	432.875244	397.519775	154.259811	356.355988	699.01825	435.421295	166.327164	234.18129	169.241638	72.680054	154.67247	185.736481	177.35379	228.350937	188.604797	190.737808	1851.054321	187.318512	240.312607	113.046814	229.500595	153.775085	288.153931	151.578262	258.027588	265.191528	387.210724	129.41777	146.231384	249.066437	184.68309	281.777679	295.113495	384.13028
ACTA2	85.125183	74.414764	60.891129	164.688919	251.134827	404.568298	25.061291	717.49646	2318.026123	157.070251	254.948776	190.235962	306.691071	150.382935	296.647675	229.263351	233.155441	342.122498	255.700104	273.381866	382.90918	207.617081	280.718262	280.112213	195.946732	311.492371	175.79007	346.146484	236.425964	237.554321	307.88559	246.088852	91.664536	533.402039	270.588013	498.892212	124.270767	95.228264	338.980225
COL6A2	70.496201	164.027222	104.369186	202.922821	131.35997	559.206848	73.10508	796.252869	483.629395	136.403458	1115.148071	199.972687	288.413025	137.623215	56.137192	505.819275	190.66629	341.137146	204.373932	297.338043	366.059631	190.572632	217.923172	587.878967	136.209793	496.967285	217.576111	337.436462	280.91925	378.859619	146.212906	121.568451	180.730698	433.46106	322.110016	646.142639	143.793396	252.584869	415.358795
MTND6	393.653107	374.815613	332.53479	264.529907	293.660339	299.578735	340.452667	140.939453	200.603897	667.682007	160.578415	272.139008	423.185364	459.551514	279.580292	438.037537	204.729477	561.538452	316.460144	205.54248	323.072632	254.903671	489.144073	143.070816	235.908707	201.114609	311.002228	240.800797	196.907883	155.087311	456.594543	276.889679	174.499176	224.85704	193.938477	267.493774	192.633957	299.615509	328.048798
IGLC3	1736.313965	64.296616	1295.920532	61.751614	19.318621	5.121778	746.694336	760.316284	1.808758	2.134436	18.41876	76.373344	274.917694	215.847961	40.714878	59.438282	258.950012	154.049011	53.771568	95.110153	305.890717	40.112804	109.758873	24.890202	540.886841	1.800402	754.299866	241.08342	486.722168	1316.456177	389.101105	76.075653	649.811523	254.781052	85.622475	111.264351	18.702446	16.664625	36.325233
SPARC	92.117065	80.144791	184.043579	193.015808	49.168591	318.104797	54.696995	897.101074	108.151314	43.454185	1037.866821	302.881012	320.670319	150.044662	53.87672	460.610229	143.154358	434.271881	100.934456	207.757965	330.071198	280.632965	185.882675	785.623718	128.436646	213.120102	190.543747	283.007294	308.309998	405.435028	231.5103	92.490822	207.675217	411.089935	414.527405	323.434631	241.556335	154.007339	567.146362
IGHG3	512.3526	17.15675	835.809875	14.771649	65.737091	10.360815	487.3797	271.925049	1.580406	2.358541	7.491082	163.736496	204.326111	211.735596	12.063759	44.761585	1132.583862	117.410561	32.874683	361.105347	439.021149	23.680435	99.300705	15.503536	206.379562	2.307419	718.957458	137.558197	1361.744751	1047.551636	208.840439	39.870907	847.270203	335.390594	635.442749	139.135803	52.205215	40.456253	35.425518
KRT6A	758.147156	2133.038574	1187.054077	1875.895386	1877.469849	609.072266	727.879761	0.834496	8.17778	1153.55957	157.53595	2.215068	1.50875	0.043577	4.126746	3.198046	2.88179	4.873137	2.213435	2.43686	3.062522	0.351311	1.993517	0	0.564172	38.272583	0.713601	2.890987	3.516905	11.902004	0.647227	0.905465	1.929841	0.872833	13.546715	1.273387	5.025816	0.112201	1.163686
APOE	59.464245	119.882179	68.557762	59.731789	114.770264	217.193771	35.377556	147.864731	104.695084	110.798996	148.213623	652.055054	316.856537	301.961487	62.668434	316.325226	460.085083	271.156708	141.26062	293.188995	174.183456	267.674652	159.227722	876.989563	213.82338	537.170959	281.331207	369.477692	416.523499	511.437988	443.822418	75.529518	435.298065	309.662933	532.361267	185.360443	109.209724	238.234024	409.596741
RPS27	210.696152	409.339752	364.987549	422.518036	185.46875	426.102814	505.22702	357.378693	253.668335	159.868073	321.408813	240.901031	200.066559	145.545868	333.749237	226.382523	352.254761	380.527313	229.031372	334.446716	305.979797	217.672913	341.912231	201.795761	231.009918	89.831337	342.122986	128.99913	229.225922	205.799454	301.041992	207.65921	699.628906	167.382111	212.964294	153.658234	178.538254	13.798453	220.053757
MGP	230.840652	310.043488	330.129608	722.176208	579.13855	111.180878	925.314819	77.308464	142.695557	118.1371	212.836441	121.4916	147.554153	33.40461	994.388245	139.638962	233.839478	245.520981	48.750458	539.355957	314.773926	56.924347	161.940063	16.840954	635.564453	33.314354	256.137909	143.660339	185.903534	19.230555	242.308182	219.243896	145.53006	209.704483	490.616211	186.330231	196.017853	90.462257	246.236023
IGKV320	561.984009	65.492355	809.290466	5.407374	9.946206	1.959305	234.31192	386.106415	0.493363	1.905706	2.212814	43.631706	154.003036	196.943954	44.093342	26.869747	552.679749	86.116867	27.851961	100.650208	409.957458	10.084832	125.718552	4.13936	216.870743	3.164822	183.246307	131.736755	1517.025391	1213.942871	274.308655	24.127539	1438.628662	340.642883	538.833374	70.46891	4.363976	19.509787	68.383347
IGHM	102.54528	4.345446	477.983246	6.104184	7.293013	1.485013	14.467481	14.720742	0.289496	5.016777	2.883923	29.8055	94.794037	117.781151	111.414444	44.328449	203.545044	86.24688	208.253418	128.134216	209.965118	23.704218	141.749466	6.23017	87.4758	1.793133	106.262161	52.150269	4485.162109	1919.08728	184.056229	21.64419	504.640045	171.089066	93.300529	45.732487	19.634804	10.641488	15.891747
HIST1H4K	133.475021	358.396179	309.471313	419.489838	297.635376	256.967957	371.270538	117.352516	73.126862	243.622269	217.68486	264.884521	162.087692	599.600281	80.070885	252.348465	332.554901	161.658188	94.400223	289.511322	454.098816	263.990997	245.080994	162.403091	107.289757	86.33754	252.731079	225.972534	195.217621	181.862335	298.322876	345.533325	572.833862	162.05986	441.501923	103.903534	255.997864	94.190163	251.972397
RPS8	275.735413	509.163666	350.025543	441.259094	278.30957	374.900269	464.052887	258.634918	286.375244	247.194992	344.98056	193.033157	151.110306	139.782211	388.14502	338.850342	281.9888	235.839386	182.866043	234.718338	276.977051	133.222168	282.261963	115.349518	305.729034	116.370644	238.005447	133.792984	195.505661	197.845291	239.644547	175.59758	247.166473	172.641815	154.680359	177.543137	194.191864	4.998622	254.830612
RPS2	243.98793	341.402252	201.100449	232.918472	318.286713	297.464355	313.560059	111.997177	117.114899	290.287659	220.695709	128.450226	211.714218	186.983231	227.575516	376.26181	218.250427	215.152985	224.189072	207.294128	291.697815	274.358246	278.141846	248.646057	223.515732	140.257629	220.215408	286.856842	223.307434	275.164703	442.580475	338.018372	447.266815	209.224136	181.251953	202.827011	185.499344	27.456526	330.11554
S100A11	324.880981	357.048401	300.179077	324.568787	303.487427	221.968216	277.461548	67.463104	49.208782	289.517181	165.346756	413.085815	233.897415	278.380402	139.429489	220.708481	191.321655	200.603271	96.255836	228.054016	215.332062	546.667542	281.581207	222.61412	170.150848	101.577911	196.542542	165.90889	172.133072	359.922852	363.048431	166.628342	311.34494	123.000183	348.070526	123.225044	390.494263	127.782196	296.65213
MYH9	168.373535	221.297806	190.374756	162.954132	193.882584	242.994125	181.546204	180.368286	161.19397	207.491592	226.762573	198.652512	248.253799	190.905014	182.929016	239.829529	284.610046	245.689301	228.448547	258.944794	286.867828	271.160065	255.825531	388.492706	194.132935	264.025085	211.32666	316.148987	277.016846	307.744019	304.22168	209.976959	222.339539	285.35614	333.016998	264.244934	209.19487	192.974976	289.489716
RPL39	191.373352	372.771851	364.17691	408.125427	209.097244	285.635101	368.301758	262.462982	232.402557	231.043655	234.886246	122.510612	123.244667	132.950439	236.287201	335.985718	210.829315	212.46376	133.752655	267.266235	223.520157	103.800278	251.462784	170.907333	213.818695	161.321686	206.069794	128.433548	171.518463	175.587082	116.856125	162.257538	482.51236	232.214249	234.797531	204.597687	189.574158	21.821957	694.319763
RPL7	299.850586	396.068115	281.476715	356.303467	244.890686	332.740662	602.643311	187.119217	283.52887	249.610794	234.115387	179.900986	149.366928	125.045929	370.021759	282.905487	233.465759	202.314163	179.130722	171.00209	212.877945	81.122551	309.942963	210.167831	422.323029	93.874138	194.880569	169.66922	137.938446	164.158569	166.162781	274.510376	209.76474	205.665359	168.769684	166.654449	117.024338	55.171124	196.935287
RPS11	85.986519	519.731506	405.834198	360.208679	331.398895	371.109161	447.845764	227.930328	310.469818	142.319901	358.888885	258.089264	133.753113	158.88942	224.243652	262.456635	291.62796	191.511963	34.115574	252.054367	242.495438	136.675644	287.917389	113.20488	193.721481	193.250031	247.609665	135.145172	192.615128	155.716751	326.825592	292.003143	93.487289	213.035049	216.029724	57.07156	134.366058	4.667665	311.722656
IGFBP4	144.275024	225.983246	168.345062	236.747757	154.979446	317.819855	69.259026	309.988037	274.175873	140.618988	220.7258	123.523788	206.772446	175.047531	148.085876	285.081787	202.430679	303.777588	198.796463	337.183167	368.557739	269.858948	348.748596	425.315765	220.766846	248.224014	222.461411	207.511581	231.024094	182.962677	164.027344	106.154495	151.317902	373.068909	199.187256	315.655121	58.809448	267.682556	303.664978
RPL30	210.864777	383.107971	290.350098	318.196503	221.504837	265.947418	458.076233	217.120956	265.146362	248.685242	265.895233	200.887238	166.468811	138.035172	324.201416	233.278442	276.808929	264.52478	222.411774	259.952118	177.654449	158.13063	274.711761	149.65097	206.382675	114.092598	254.295151	153.58345	169.990326	172.261459	223.539627	334.872528	302.946045	167.632553	185.101639	155.224808	108.431526	15.081806	303.027802
IFITM3	129.878326	288.315094	214.452393	170.987167	126.293167	294.910828	122.327972	175.132675	206.828278	197.981903	228.571365	374.270782	228.567749	250.69046	177.40448	186.627655	159.503677	246.092957	214.736435	280.807159	382.412842	261.170807	205.77887	187.840729	243.062592	123.015953	181.580078	204.281906	304.911774	386.326172	203.831421	225.815826	371.696472	192.065445	251.015579	205.610214	299.945099	58.846077	267.704559
RPS4X	188.144348	283.619537	225.577209	216.929672	213.364868	203.348465	333.261078	161.294144	167.348587	204.568802	199.167999	198.679703	143.198975	172.199188	426.618439	310.179626	241.719864	294.689545	208.274277	237.590118	295.634369	216.94281	303.32251	224.987747	273.427094	136.028534	230.895447	181.178314	190.578918	170.609177	351.713867	184.034546	299.306763	230.710083	236.58728	180.408691	122.732582	24.205154	289.125824
HLAB	183.424301	167.012894	253.550171	139.49144	82.024734	236.904709	80.341881	168.285706	93.554008	103.265472	204.272415	282.708191	185.096786	196.625214	97.283142	346.618073	425.820679	128.413834	280.684753	284.184723	207.137009	137.997253	189.325058	190.522644	135.982361	185.659683	217.140366	358.257843	660.61908	327.231018	259.707794	98.194313	468.486145	332.873474	447.293121	140.62561	189.976624	51.338184	221.776962
RPL11	290.883087	429.175079	311.150116	476.695801	264.316864	360.297028	498.374939	264.26947	208.48407	320.74762	263.843994	149.864761	151.805069	117.104927	319.465759	231.645157	260.227661	263.778076	125.593895	241.571167	254.392334	121.588203	197.157578	121.336098	256.169922	89.350327	215.102783	123.204117	187.707016	150.652618	257.137726	141.438614	270.977051	124.739914	141.965302	149.489777	76.806671	6.512875	162.191269
HSP90AB1	231.46492	254.405777	244.272766	216.789642	194.24234	156.816498	191.830917	98.185936	128.976822	232.785828	102.030281	187.068939	226.744614	343.708984	267.244171	301.652252	224.044952	175.230682	98.996277	164.571533	104.006165	509.655243	186.703964	179.541977	198.942749	82.836533	177.183365	643.621155	164.077255	171.571976	288.006287	361.523499	257.446198	152.942383	250.316193	134.034027	190.059433	97.159943	313.910889
LGALS1	62.298637	112.522812	116.139389	117.40374	61.017338	287.898743	76.091476	357.914734	294.823395	123.77314	451.580048	159.176437	170.737991	113.848419	75.297226	343.289948	177.907349	219.389297	84.04274	203.968872	289.645508	163.199707	149.457977	504.674042	114.025749	219.048325	144.284317	204.577301	196.324249	500.817169	131.797348	133.382004	233.990814	252.488327	351.605499	252.741623	312.344635	249.454803	428.234528
HIST1H4J	113.02121	313.48056	271.702942	363.118927	259.857819	227.136688	323.405579	102.254486	65.599602	209.120438	188.537979	226.916489	137.5289	500.779694	69.616295	207.054367	291.427032	140.887909	84.231003	250.332855	396.710052	230.919693	212.482864	138.920822	89.158997	76.05291	209.971146	194.741486	163.109909	157.715927	258.976471	301.190826	499.689667	141.268875	380.952942	90.733543	222.110275	79.614151	208.193359
RPS10	209.739563	475.721069	346.897644	428.596069	267.033142	236.63179	405.271667	166.004654	187.162872	224.868088	301.39856	162.216461	147.871185	133.178513	240.596802	319.469727	264.571655	228.18129	115.594849	254.67041	138.280701	172.119583	153.216354	162.087219	189.405014	79.224091	199.010803	90.982613	151.326279	189.193268	197.576645	97.237251	391.869873	163.96611	258.792389	143.955826	102.79863	17.039951	342.299225
SCGB2A2	29.339125	59.86887	157.604507	13.215137	108.787636	86.943222	4.883466	0.106908	3.870441	44.936989	63.443504	0.14639	14.974254	3.993439	824.228027	3.843201	21.117889	22.074453	0.898277	582.797791	90.070732	893.980164	374.059082	3069.330078	59.283936	1.685585	16.803011	3.853895	5.295843	1.53781	125.649437	17.630413	9.299084	352.058167	1146.199341	1.156572	0	49.578312	2.309179
RPS12	167.095627	345.945892	305.467163	412.14566	241.791794	323.557739	376.424133	262.063049	194.361725	225.84903	274.882202	122.659859	112.006264	109.721474	250.605225	301.409332	219.747589	184.629654	141.999893	163.631226	223.866074	85.785049	241.229721	166.555527	200.099289	153.901215	198.848022	136.027664	202.369812	179.803345	174.983444	171.065323	270.200012	225.712509	203.494202	193.459915	168.508896	41.992188	270.860748
HLADRA	174.554947	154.373322	288.768433	161.928085	95.456001	284.099854	120.081985	142.906265	73.426147	77.249512	220.852859	225.118912	160.640594	153.638855	100.189034	179.762878	488.954407	307.673706	359.542633	351.759949	184.443451	184.551132	136.695724	233.146759	157.854843	134.055923	397.624756	199.714096	385.399933	296.737213	230.974106	93.137924	449.001984	330.935883	246.260605	155.209427	68.486557	53.299957	133.698288
RPS6	216.652054	220.303543	237.876587	419.880249	318.220184	301.159668	328.132202	158.675781	115.281174	339.587463	246.539352	121.184021	109.167198	131.843185	347.945068	267.083038	166.712799	192.748154	226.362015	145.026062	205.396027	108.692024	206.610214	253.667725	313.339142	154.048553	193.116226	144.695343	178.542389	103.372368	215.516464	183.289886	276.938873	199.251251	179.06604	151.288132	158.90657	45.277493	183.510651
HIST1H2BK	131.460602	296.630829	243.335068	404.514038	342.989502	214.438232	390.723145	128.987534	85.471619	228.971603	169.232544	248.509186	150.328369	323.346558	56.357822	172.253448	182.300323	161.965271	81.368355	211.940598	239.579346	262.581207	133.510681	108.578026	172.108856	61.496803	151.844513	130.790146	163.723404	240.711899	240.32338	165.175705	489.689026	132.974976	322.857819	114.753609	157.55545	265.639618	220.67012
CALML5	176.892715	614.576538	299.013672	857.847961	1064.461182	552.332336	298.305176	0.825727	3.246364	468.803711	506.371765	25.383907	5.704557	7.582622	6.946238	2.10006	132.471619	52.755302	1.895789	1.291394	92.826691	1.535825	237.262329	17.056013	271.745575	140.177597	68.850327	18.811808	56.761848	6.939807	236.484314	210.227722	58.662666	7.087353	11.727156	4.964747	11.6749	1431.814575	2.982966
SFRP2	46.039085	81.268311	71.953064	67.584892	51.079723	150.668381	24.442335	421.803131	86.206337	34.380142	337.281372	150.965485	294.037903	139.836884	24.92667	393.967133	118.916069	438.54245	94.462265	326.686188	304.314392	186.255295	284.365509	383.732544	186.61792	242.906586	241.777863	315.758545	236.854034	197.204071	145.530457	95.339211	122.306396	358.840057	288.932343	391.507294	85.053764	269.210083	239.097092
EEF1G	326.211731	201.752319	87.823616	208.658798	187.713242	371.702545	599.138245	101.459282	227.105255	164.58078	399.324921	21.864706	172.508591	208.365479	404.401825	56.631695	234.994965	251.802795	153.607315	256.271851	429.968536	50.989323	255.538376	262.053528	68.304512	135.159714	42.272602	207.170425	213.488785	245.804749	59.829407	264.020355	72.177116	170.195068	60.207401	186.31282	216.758514	11.950555	337.108856
IGHA2	493.657471	133.221848	171.800903	8.518661	80.752502	8.982405	426.417755	165.879364	1.437401	5.959846	20.508488	122.424484	730.018433	308.211273	313.16806	217.79306	209.574493	234.170975	101.535149	198.57782	740.806396	69.68206	329.914337	1.786373	179.663498	0.991739	222.27327	184.841934	41.775452	123.867165	509.697784	48.177582	454.128967	530.168274	91.28038	300.955017	15.953898	20.492731	98.032257
RPL18A	161.585114	535.653015	331.803436	341.050476	282.761658	272.112122	383.88324	182.827103	161.009552	231.748779	307.953766	148.366577	151.034134	151.195038	176.03035	225.475067	226.629517	202.771957	114.639771	161.568878	237.303024	85.632393	198.080872	81.489502	203.848755	83.149612	179.12468	120.860146	131.386276	229.828217	233.679657	208.269669	270.007294	131.697372	172.356766	157.044479	83.385101	11.923187	319.229218
IGHV118	120.247223	5.283216	217.38443	1.87244	2.073104	0.638195	31.152414	14.639908	0	0.088708	0.539131	13.699238	36.047504	85.428726	2.755182	6.921739	3576.4375	11.97224	9.862877	22.758234	69.547157	1.31446	13.245983	0.478004	48.845291	0.162135	80.45134	82.244255	1721.937866	415.942413	63.382732	20.867775	793.373474	152.475845	201.743484	25.210508	1.346895	2.384202	13.289711
RPLP2	148.331009	342.387695	234.129532	320.396851	267.247864	253.842255	347.260284	196.164505	210.101028	232.151367	265.974396	130.061615	133.956253	149.3517	201.629562	344.438385	176.791183	183.932892	166.806091	193.976379	234.437195	103.105354	164.946609	138.483948	163.443588	182.057373	170.659851	146.042847	203.213394	161.537659	167.912201	167.345551	300.216248	203.720688	192.069763	183.076584	121.732628	63.879066	211.158371
IGKV41	122.363464	12.141165	618.181152	1.361618	3.522365	2.126408	105.406265	38.121483	0.708131	1.702573	1.631676	30.976162	84.568443	86.778183	21.866062	23.72225	2903.226318	43.310356	40.112751	122.602165	269.757202	5.147757	64.848839	2.05159	146.72612	1.804422	301.762207	76.244156	868.704956	322.456665	109.673508	27.140444	778.598816	175.423203	143.228912	63.4174	52.303356	14.007907	26.236353
COL6A1	54.282211	117.241631	49.755188	104.456795	44.551243	416.813446	21.278078	415.078308	225.917099	90.397308	866.678223	158.819565	246.95842	96.989777	39.925785	327.617249	111.566093	305.785461	149.545288	199.525665	225.476608	156.222305	130.378174	285.820404	78.629524	333.320984	140.134033	244.245407	192.732986	192.914902	55.447258	62.267845	150.664139	260.481689	176.158508	399.592773	29.923693	146.512253	238.039795
RPL27	160.748993	342.913239	266.616699	303.926666	218.279755	268.9599	366.6008	218.549683	192.478928	205.63327	223.138412	151.163544	147.06366	97.530769	193.71019	141.738251	225.3396	214.70874	141.317429	192.747986	202.613312	198.997574	184.660934	160.233017	185.6073	89.282509	196.27536	170.22496	176.426651	167.26738	256.475067	232.587402	168.946198	139.020859	161.225662	125.09375	96.405312	18.404739	144.790955
TAGLN	50.877747	44.953594	50.871735	137.781769	136.101944	291.187592	18.325867	407.095917	1804.366455	100.04493	153.515686	78.788261	120.38073	60.726372	166.314514	190.238632	59.764885	123.984673	72.286743	209.119186	184.648346	97.763725	132.29245	258.724213	159.50914	141.216339	97.447601	185.960907	124.605965	151.056168	123.867607	194.282822	105.251678	267.009583	159.752487	213.158737	91.171211	80.557869	251.383942
RPL26	264.022339	360.621368	391.619629	388.961273	238.235291	287.042175	387.244232	214.767059	247.54747	168.19281	209.036667	105.339119	120.870819	108.984497	353.156891	187.07515	191.269089	230.510529	177.67395	171.345612	183.748291	131.113922	176.28392	107.797356	179.051849	98.002823	176.26503	93.077301	132.844437	122.076225	124.915489	127.69294	187.554504	167.360458	130.654373	127.43647	59.745739	3.904562	146.03952
RPS16	161.388016	341.768005	266.559021	318.835815	202.903229	243.608078	341.133881	159.935928	190.470856	217.769775	246.071503	122.206047	106.606339	101.673538	195.828705	242.368561	185.345474	162.805984	109.96244	175.995728	192.032272	118.343842	170.987198	99.513535	162.104614	84.697456	179.282623	131.697617	132.801895	128.663559	179.878464	145.91423	219.366119	154.823334	191.39975	123.635826	92.638931	16.563623	464.721069
VIM	112.266914	177.042633	175.089722	67.781693	141.495804	265.999939	31.944036	104.092659	290.464722	152.051529	10.071117	298.682312	3.788728	170.860489	256.206604	4.173207	192.868134	246.146362	241.122849	198.281006	204.315063	102.658051	316.071106	259.657318	154.27092	406.608917	299.069763	276.303345	312.691742	241.034332	168.61969	123.115067	215.354324	142.115845	191.649277	3.910408	53.974194	65.693092	242.255615
GSTP1	168.166824	382.398407	574.405579	603.555786	612.443665	224.711121	383.114227	82.93399	98.511841	327.518768	172.443451	29.870134	161.913391	48.257023	75.448029	87.644272	105.323311	83.859024	63.329453	67.245491	150.170685	29.436068	84.95137	58.661991	43.471512	47.131546	122.719009	408.705505	63.684208	72.236069	127.933128	598.024353	309.024567	103.504913	51.91433	58.53088	34.75491	17.436909	60.684792
RPS18	194.986572	417.076599	278.59201	271.379181	155.659805	246.185608	326.806152	197.903748	225.164764	161.661514	308.811737	126.939346	69.332771	115.944611	245.850372	221.215027	183.384064	156.201645	137.627335	162.951019	133.683853	66.996651	138.591522	126.596695	150.175735	78.639839	77.261307	55.407417	114.741272	102.517464	229.172852	105.779327	348.079987	109.791595	163.293518	136.283279	125.073242	3.505908	300.777191
HLAA	198.131714	139.435608	115.186577	61.643822	89.141052	207.016342	40.555767	57.01149	120.737312	138.833191	154.491516	368.478149	183.904648	194.285507	91.34243	97.801285	204.070877	106.077713	60.867317	180.19812	195.184494	0	88.390694	288.365936	61.812836	144.016617	202.23436	185.783218	380.530762	301.393951	129.614777	112.220772	694.13092	186.189926	463.61615	178.397079	157.734024	21.49925	117.197739
RPLP1	133.824677	257.250153	212.790329	236.552856	201.983078	270.036682	232.733749	173.938202	169.788086	181.720154	209.408249	76.46228	83.576187	97.941299	179.692795	215.235443	159.032333	154.210114	108.645699	163.426559	166.632004	192.34816	214.243225	283.20636	124.753838	118.791878	132.66153	117.334122	210.986526	97.792664	142.091599	129.480896	310.583984	175.976059	114.182961	172.469971	92.241081	75.136604	249.150177
TUBB	154.111328	189.410233	187.510696	206.877197	161.23764	175.774399	182.28923	162.335098	181.595093	148.363785	164.690109	210.658173	152.486694	257.178375	81.867302	174.051315	167.498047	147.875977	104.490303	168.523987	148.708832	106.388741	213.817245	112.810829	221.144165	91.341217	138.83606	133.950195	122.381996	173.684326	298.660187	242.313156	230.351257	133.952911	231.547821	100.472511	192.957245	59.439816	196.065338
KRTDAP	387.552216	1140.351562	567.202515	877.268066	1227.067627	741.589783	434.093475	0.775533	2.003714	548.348938	564.972839	0.223368	0	0	0.147177	0	0	0	0.385184	0	0	0	0.209607	0	0	5.311205	0.23592	0	0	0	0	0	0	0	0	0	0	0	0
RPS21	95.014565	252.174622	243.519196	281.323273	195.480667	206.338089	275.566437	155.932938	167.876816	154.185394	179.914017	70.513344	68.901855	99.189423	189.939499	224.57605	206.477005	129.123581	97.157272	217.619781	302.364746	80.124489	194.097595	183.090759	243.881058	161.056351	149.090881	138.937454	107.115677	91.607941	85.213699	81.709663	262.890991	216.759964	175.428223	105.651245	118.680611	29.160273	241.155823
B2M	112.360344	282.250916	28.667639	345.442688	0	77.516792	233.124588	406.779541	287.642212	0	123.441238	49.59906	257.591461	291.523315	14.252249	3.558628	66.913414	135.578537	460.557434	536.738037	26.647972	277.799805	27.455147	135.789917	66.973053	37.671108	502.219788	97.066147	788.609253	43.485149	3.421958	45.925182	9.714402	140.638809	0.771156	255.058762	49.320953	0	104.337578
HIST2H2AC	156.932358	223.075363	234.95668	217.539169	238.785141	173.468582	191.472519	98.839333	169.225403	179.666565	165.792786	192.447113	111.616272	220.031799	111.838295	126.722816	140.389694	132.708939	98.935699	175.518906	113.056313	148.012054	161.795898	120.06321	121.159019	82.340897	144.521194	146.015121	105.509186	205.484207	192.501602	147.333267	305.987946	133.408783	197.75209	111.719833	228.186768	90.004494	171.92511
PSAP	135.318314	133.28389	140.0383	138.361069	46.179977	192.780319	50.65139	81.783836	184.001709	101.490738	84.180344	162.033035	181.236008	192.834518	97.299973	160.423035	250.228333	174.164261	103.305199	212.096024	81.216309	284.588715	105.584892	168.323776	130.253967	199.372711	129.514267	135.433899	279.405212	317.789856	251.215057	174.872208	321.045715	122.536232	335.327789	85.083237	87.796562	71.245575	168.064072
RPS7	223.899811	293.844818	228.451706	261.698059	244.461533	217.724518	308.048096	127.9673	153.794403	202.928665	162.853287	164.213486	147.009155	110.963722	198.925766	199.876923	184.317001	134.939865	122.828934	165.003448	126.904778	108.962265	142.621017	84.201683	207.050598	89.014977	135.135971	133.02623	109.167007	136.596481	177.208282	97.352806	169.614258	145.407364	203.433548	91.401466	103.701927	20.922836	114.997665
CALR	183.006851	205.4561	189.29808	180.381332	136.088547	151.717484	182.839401	112.124191	89.8395	113.916512	158.701218	220.504684	197.761459	160.411499	102.904556	162.472153	161.290359	132.847305	93.825577	176.052521	142.196274	121.379875	213.491684	175.4841	196.263855	91.682182	156.5578	154.724197	181.942184	282.930389	223.744263	123.106293	164.079163	135.364777	226.450363	93.185059	169.846436	68.255058	174.874802
ERBB2	35.355904	5.440716	0.000104	0.055875	17.965658	6.838899	20.780355	3.095154	0.009742	18.909288	12.24466	425.740814	230.844482	299.435913	6.273339	276.687286	212.109406	98.21347	34.754448	199.793121	326.89798	179.090317	468.909485	151.300735	402.142426	0.210479	264.559906	138.406418	67.31942	376.438873	463.555908	182.098709	0.013401	26.916477	188.390228	0.451087	788.397095	199.733414	32.54348
HIST2H2AA3	97.139496	194.640579	191.543518	215.76326	188.012329	141.864487	222.987961	49.346298	41.814049	219.053696	101.013336	233.09108	93.043556	243.606537	44.956749	136.596329	135.629623	71.648666	74.83168	172.860703	92.396065	159.84079	141.089996	105.60183	80.070038	70.873962	123.460121	125.781418	148.01413	203.522263	156.892654	159.904373	532.904846	96.046188	233.541595	94.176826	278.521301	161.594269	188.260025
KRT5	334.271667	652.122803	577.438293	1237.038818	733.236267	405.980499	227.584641	0.499568	4.144275	783.1203	310.161133	8.575899	8.465712	4.879825	74.812248	23.417906	11.527271	29.041653	6.223238	36.37899	48.082275	6.244655	25.731314	0.065506	11.596003	32.291828	7.86443	29.379877	19.973598	13.369564	16.702269	21.836945	229.004013	6.858602	29.558867	10.646068	2.846412	1.053898	18.943571
IGLV214	10.379325	2.6895	128.69606	6.750512	3.773233	1.044562	53.753872	331.927673	0.983345	0.882426	0.392833	51.558372	56.212021	112.865753	12.507161	12.516229	24.30883	71.30629	7.839108	49.232895	111.234245	2.721043	43.136353	2.201828	67.011459	0.081778	2955.152588	252.251907	202.502426	701.986572	63.594582	10.938852	262.943481	197.881714	11.877769	20.036549	7.085712	2.590186	30.38238
RPS17	254.080154	323.614288	280.149017	302.113373	218.46376	272.01767	319.47702	98.662506	118.498795	196.317978	196.224319	98.720215	85.888687	98.788246	150.123459	126.609161	108.011009	114.470383	137.302048	125.001221	203.763687	262.263245	95.914543	123.088753	97.121262	70.624588	99.174522	105.678909	86.01284	122.373817	227.556061	125.556244	176.89447	82.389999	95.259621	77.285095	59.471161	13.373401	134.356995
HIST2H2AA4	94.465492	188.850266	186.965302	209.484161	191.393723	138.452271	216.930862	47.860806	40.716553	213.633423	98.312057	227.817429	89.889397	236.636047	43.839546	131.961517	131.583878	69.96669	71.683304	168.844788	90.119499	156.303131	137.648605	102.244385	77.647049	68.77401	120.633919	122.361038	143.630386	198.985916	152.620529	155.15535	520.619324	93.461884	227.360001	91.36171	270.928406	157.607788	183.200867
CTSB	123.293938	185.079605	214.207367	128.338699	0	212.514511	149.410736	103.91111	0.12209	114.67038	138.046021	298.596741	114.511459	159.001648	71.732414	272.600555	226.098907	152.790421	75.536491	153.425674	173.210556	209.951111	0.240371	333.466034	77.880981	173.69397	167.076645	0	205.105972	329.054443	162.992477	64.019539	173.058777	124.86805	227.907745	115.03624	111.698837	46.504177	229.828583
CST3	16.115213	121.333054	37.247395	119.425331	151.648239	251.851273	63.044594	177.262756	231.648758	155.977264	206.643066	168.38591	129.84993	76.162651	98.607422	131.779892	160.917114	171.995239	137.689224	270.711945	136.925949	168.752686	137.440933	266.933044	139.65152	28.949184	196.251694	247.205322	261.67691	58.662971	230.383499	120.588821	244.264664	182.727219	133.624939	194.945999	11.01	32.49221	114.731995
PPIB	160.08075	175.715698	167.255844	155.421341	115.260384	150.682648	176.661057	175.138702	83.138306	106.89003	191.693695	139.767746	161.379822	113.064369	92.293571	178.97084	144.38327	145.881104	82.668747	177.709641	142.312469	178.184921	99.631897	174.037582	151.5448	97.600929	132.943954	147.8694	259.189056	214.830276	193.555405	107.596329	119.793312	142.572845	174.666702	133.057388	135.130936	49.185383	195.195526
AEBP1	25.408722	41.298668	37.820713	55.510136	35.294216	99.810699	15.979195	172.901062	105.565994	28.844179	206.848907	110.233101	157.281479	99.667595	23.210932	107.375862	89.867516	128.760849	80.276161	87.604027	201.61734	202.329956	99.86042	734.330688	65.031631	152.05304	139.231415	174.42218	150.847824	237.856842	108.148964	70.523605	171.230225	203.098022	408.236572	207.824432	126.6614	184.11351	363.750977
HLAE	136.678711	127.341888	147.773254	131.904953	115.751358	179.128433	85.08062	157.211685	158.684158	107.722603	154.368942	144.641876	154.904495	137.025818	126.20668	145.153656	239.862762	179.295471	224.55542	172.308167	147.790237	79.450523	118.794777	123.017494	125.015678	118.291779	173.420044	163.399811	203.187439	201.445511	123.219353	87.104042	274.814697	185.188354	177.292206	149.260117	62.64753	37.555988	103.987335
IGFBP5	75.033691	82.638039	82.114784	92.636162	125.907921	192.222076	224.196121	378.108337	631.885559	90.969147	177.899277	71.109062	87.457718	100.514336	52.141319	75.141922	54.062855	106.303429	96.977409	80.941162	91.604736	585.631531	155.362762	108.958527	72.631218	132.11644	87.676743	113.911819	64.83004	82.265633	104.252129	478.903534	41.479122	89.292465	89.534363	124.545845	52.968925	157.539505	131.064392
HIST1H3B	162.391388	243.098145	222.21312	418.023712	322.762573	141.269089	293.129944	30.289185	4.840935	180.111557	87.354324	165.321533	75.474098	318.246613	4.559698	167.547318	157.8517	80.089912	30.136646	155.378784	50.562904	103.49041	112.57074	77.525215	102.488251	66.958626	72.337074	102.718307	99.419586	149.317703	155.404587	170.668594	349.662903	83.846977	222.332016	59.60944	111.96579	73.428497	138.869171
C3	46.540337	85.838066	56.729527	26.399332	26.790779	156.925797	18.594543	92.016937	62.180344	20.492334	138.890823	92.27597	137.379669	144.668808	58.811073	145.679962	275.179382	330.259705	236.852463	295.714569	238.622269	66.127159	233.444534	80.803749	159.456039	134.091858	309.398193	116.346466	216.347565	170.433243	149.107117	50.988129	240.702118	404.770508	101.149582	245.149063	43.761753	36.898872	70.817223
RHOB	93.155373	131.280319	129.474075	96.751007	279.160736	105.843063	171.111603	106.159386	360.654968	172.179718	65.481384	71.426682	165.487595	245.800308	109.01683	85.216255	81.571152	94.302773	81.151077	148.22464	165.901443	242.093979	94.73835	151.098328	118.641266	155.838669	100.669846	158.661896	126.760193	80.194756	188.388016	153.651505	30.593264	90.516495	226.005829	88.139275	146.417236	191.394119	196.190018
RPL23A	132.409409	223.164261	208.587631	211.430252	172.286057	170.535126	250.310394	102.940483	112.394104	123.363815	147.13237	86.629967	79.223335	140.816757	139.317291	121.548355	132.778671	185.430649	104.218185	206.389786	208.491486	116.974922	118.991661	112.90844	86.783524	41.300701	119.658928	51.574043	86.893356	144.481216	160.637405	137.832703	408.705811	71.541939	91.019318	105.234161	72.478065	38.604275	237.131516
RPS9	124.52607	285.020966	212.874405	214.255127	169.550293	219.667023	240.458435	173.006714	159.561218	146.769363	230.517548	96.149406	86.367752	96.742706	238.549194	188.782211	132.424301	120.224152	104.932205	134.615021	132.588181	72.214966	140.652481	91.452881	139.324768	60.955029	123.116257	113.208328	101.8937	83.917046	120.825958	109.164284	155.024765	106.319496	96.022446	127.866814	52.770741	10.05456	231.29155
MIF	60.125305	181.741364	92.359978	131.385986	113.049271	95.631279	281.955597	47.735241	41.89418	172.985489	66.699165	79.680252	69.739799	97.452759	69.346474	184.156982	127.941063	71.160736	28.586884	150.829376	325.983124	237.882492	98.85656	135.003403	118.0205	61.162094	86.807983	129.717911	123.184555	177.439117	236.567001	221.799835	127.197899	77.123238	133.97171	95.75882	364.979248	229.196945	277.799652
KRT6B	361.28479	998.884644	532.93158	1050.630371	815.70874	379.790558	255.022354	0.362323	4.504266	585.19342	69.767227	4.712972	6.080778	1.431336	23.011209	7.575323	9.310384	15.930285	4.011016	42.855049	31.12813	2.869532	10.46314	0	5.321739	21.728991	4.300326	26.883436	5.828252	5.344054	8.343053	11.080788	45.210293	4.88296	8.856292	5.301252	1.231467	1.607899	9.66394
AHNAK	5.367017	241.187271	182.22084	166.001251	281.363556	251.871353	139.895325	208.157272	460.977966	253.107468	259.093231	3.420892	128.200775	4.5548	301.174011	155.741379	118.374519	192.538147	6.440906	159.235336	170.506256	166.90921	130.161224	153.949234	144.62915	143.471817	123.84137	136.445709	6.226663	4.74111	7.446255	9.390092	108.340401	130.694656	125.043381	8.157714	101.121696	136.067627	6.077282
RPL5	182.471786	226.838684	181.449631	212.510498	163.623184	196.56395	228.525406	154.380585	226.550659	169.735214	157.476929	121.585442	66.930878	75.725616	249.704086	154.376602	139.518021	160.895706	115.835899	134.145859	127.023514	56.553608	167.250748	63.787949	155.176666	81.450378	117.914307	85.009186	86.434212	98.926147	126.823364	74.321114	132.802811	138.894516	116.155472	88.246223	104.990311	20.390961	107.457893
A2M	79.745522	84.067482	70.482193	106.642715	90.104759	165.686783	31.009403	187.531281	170.171249	54.410484	142.170868	126.05645	177.513443	95.223083	169.326462	165.482224	143.743546	236.22229	284.389496	174.004135	184.107162	95.927734	190.526581	93.102592	155.992111	151.26358	130.875092	190.803604	165.571075	90.220558	114.937325	115.637466	102.486847	206.066269	114.699356	253.494492	48.848167	20.256433	84.99633
IGLL5	376.646851	0	793.551208	0	0	0	317.53653	400.994141	0	0	0	88.337303	112.25338	5.32521	0	0	478.254028	73.088867	0	153.011642	219.405899	0	137.670258	0.46138	154.503708	0	242.519836	60.430141	317.127533	479.057526	243.937012	43.311691	383.783875	0	96.532509	58.132923	0	0	0
RPL24	145.386093	275.091431	246.733765	218.356079	203.749649	195.673325	296.763397	145.550766	180.007629	122.933739	169.490829	95.852875	112.196037	95.411095	211.949585	143.599152	122.761749	122.583763	76.303642	174.952454	130.790558	54.014042	99.741203	84.303421	141.2258	50.497917	103.56221	72.872116	105.339951	143.880646	157.361511	99.296494	183.802078	81.127106	87.44706	83.874214	86.123558	4.313354	107.43528
RPL6	229.081497	240.709671	235.48735	218.620087	207.293274	165.776321	250.762222	111.998444	125.674126	148.915878	146.693085	105.817223	142.599213	116.478546	202.764755	161.863937	115.561745	148.322006	122.679657	92.212502	146.136383	110.191971	101.520752	67.671173	163.926361	60.559448	155.622208	101.546257	88.353302	98.55793	159.379562	103.210495	105.296982	96.902924	85.717674	81.135727	98.565262	26.903948	79.161896
NME2	84.965843	145.388992	132.98909	127.097878	97.40448	97.472519	144.60228	70.041389	61.089603	116.620117	96.640251	54.332458	427.436218	850.62323	67.980972	312.710815	62.625504	118.372948	76.20211	78.162758	55.383446	95.891838	51.524551	113.399467	61.510899	42.001339	111.409592	102.728096	81.39357	96.668289	151.271591	229.960083	69.978432	74.478447	93.50592	149.306732	94.986252	50.221672	174.838837
IGHV124	74.497162	6.511446	129.40596	8.141884	0.647919	0.590731	36.25193	1.407042	0.147933	0.088492	0.371902	2.588205	12.018334	8.757664	0.538762	0.922971	3054.773193	11.270673	3.149459	3.897749	5.460259	0.438762	8.384511	0.442819	38.16486	0	6.52781	3.074539	89.859039	1471.831787	10.990396	1.13105	39.323421	52.701229	3.292111	2.104038	0	5.487444	4.71806
KRT7	122.799583	116.076195	104.446388	173.476273	243.810791	36.42688	201.670837	0.177591	2.460552	99.289818	32.066204	161.512558	195.221252	270.061615	123.992966	107.178543	118.790657	113.948914	8.174595	78.877914	128.697037	107.392494	145.083115	64.526306	205.609421	124.063171	110.41925	216.554993	112.652176	169.449234	302.533783	279.445465	38.291504	43.619877	127.902092	56.878162	238.426636	208.913696	99.779312
HIST1H4H	66.660896	180.41362	147.066544	308.377014	184.537674	116.197075	206.110077	88.414001	122.829369	130.779938	113.621246	113.678459	83.593521	214.119843	62.345528	139.516907	136.233551	81.310516	39.789062	136.984467	66.894699	85.104622	117.994873	69.847954	150.305099	56.136826	117.686035	103.420448	92.916649	141.744141	104.963455	151.360077	283.453217	95.120842	239.073746	92.857925	151.36142	81.27771	172.791779
BGN	27.790054	40.592304	19.917658	43.454483	29.077179	122.601776	21.138712	86.597931	25.660351	16.391411	156.550507	116.461899	276.927948	71.74189	18.971281	145.121353	134.968948	192.653488	102.171547	149.086456	275.558258	133.264435	97.406891	235.532593	84.978348	214.758362	130.672852	184.890167	184.687378	177.681305	121.820641	122.934746	180.424316	207.47995	181.736633	168.015854	129.015457	121.756279	191.180374
IGLV140	69.140221	37.73941	81.192551	25.942013	2.814321	0.275705	141.380371	37.419903	0.369191	0	0.854859	19.927277	50.500233	23.736477	12.37966	20.536009	134.270233	40.574665	9.529825	27.318617	86.081856	9.666241	33.818089	0.3212	78.64373	0.229255	372.160034	44.197727	119.608963	2600.845215	120.028473	19.056664	461.224091	110.660255	33.572392	31.733528	2.659178	7.234592	40.860622
HSPA8	173.56105	158.861374	116.094009	94.209389	153.144852	139.621964	108.47271	83.734192	109.362892	192.326065	131.443512	136.151001	160.806595	126.989983	98.004906	131.248825	149.583939	97.741089	144.348663	108.442986	83.989685	216.829758	122.943283	71.868156	126.677544	68.526291	114.119949	155.853638	75.211937	190.029694	159.572113	135.464661	141.673904	67.114365	164.530167	90.786362	144.183685	39.24786	103.849571
ANXA2	40.443649	280.308014	244.289413	194.568176	76.731415	218.162827	160.35173	99.462914	122.038185	194.225159	228.970108	36.505074	26.286066	82.750458	87.715462	122.673096	135.108597	130.684021	59.744637	172.520996	149.945343	30.517042	125.444962	140.615799	117.167572	86.836578	120.259384	114.986137	139.585556	164.642975	18.614677	114.438286	102.625809	94.599319	125.488281	80.259537	132.717133	31.916269	224.802155
IGKV15	98.488853	13.857759	713.865295	13.794307	4.329791	1.0655	138.589157	651.33313	0.28283	1.357473	2.912327	18.663637	76.356903	36.866631	13.24582	13.422814	101.733856	60.061028	18.736021	55.303116	160.569305	4.597903	31.7962	1.84068	83.731247	0	253.07164	43.577137	402.585876	794.44281	90.947334	12.570825	397.058014	98.601707	212.15239	31.702396	4.048966	10.870891	138.489578
FTH1	93.567429	123.545784	83.77626	53.984093	56.111004	157.408066	104.180458	113.466629	59.398289	97.436073	69.208908	172.001831	71.868675	157.13649	53.237377	96.01825	241.217728	76.209137	63.774857	140.643066	192.656937	75.867989	84.94931	138.217743	168.384186	121.961021	113.772469	128.807495	182.425079	188.513199	201.259018	156.351044	145.098389	88.503517	148.985703	149.943878	274.252838	45.490437	107.964584
RPS25	144.531113	209.49115	205.569656	237.745972	147.715836	179.881943	233.432831	132.602753	151.847458	111.926292	141.612793	105.984024	97.780449	71.057922	199.395096	130.869919	140.081726	146.788223	115.428391	126.895081	116.359108	75.447449	117.041626	61.460106	127.172264	60.01075	120.887756	62.607822	94.570847	95.886421	111.131737	96.721184	184.402985	96.236557	83.192093	81.147171	49.94693	17.835098	96.194611
IGKV139	185.664688	16.684517	416.976959	2.758619	3.961499	0.91978	128.386917	253.583252	1.31573	0.215313	5.008027	11.480716	58.813297	26.632689	12.318841	12.573632	309.064087	41.609268	9.878974	69.104683	175.46022	6.005949	33.700085	0.083649	170.950256	0.091103	297.247772	78.915169	188.784546	1089.754395	129.337296	16.083723	787.374817	87.325081	56.633595	31.390289	1.971444	10.858034	30.888369
MT2A	108.526192	232.53093	217.153946	192.723465	236.008575	105.029488	240.241348	16.474659	27.688021	92.044205	37.582176	104.173271	79.945465	140.618286	143.342026	103.185043	115.207306	69.465446	44.64185	198.361191	281.519165	89.265839	93.633858	78.735985	69.641449	47.015545	54.920811	121.042557	148.150513	94.308662	175.08696	102.364815	81.982307	54.353409	57.558952	80.079063	475.047485	32.800133	116.237457
IGHV323	153.493118	7.856973	148.01857	13.597216	13.682278	0.31566	75.813904	67.812363	1.452907	2.913226	0.753585	29.427515	42.061195	174.041916	18.868048	26.413137	707.780884	49.313824	22.067585	79.947571	328.948486	6.582238	32.901108	2.858629	65.347763	0.378819	131.42189	77.31469	353.730896	1319.906738	55.429943	9.140921	421.920746	145.613968	44.962322	64.642624	2.283142	19.528511	25.352036
PFN1	67.012032	180.105057	211.195374	202.144653	185.373825	150.846481	125.936081	58.412884	165.745209	144.457581	129.624283	150.046631	65.446732	68.627151	41.999985	143.838211	87.575752	71.140724	110.794693	130.844193	143.415314	134.673737	116.716568	64.437553	113.780243	112.555511	140.531219	86.356468	133.634415	202.213913	119.450516	102.610138	127.196938	148.839554	106.511826	84.547165	71.91597	67.235184	163.126053
TMBIM6	200.638214	164.321228	132.99585	131.33757	149.79129	103.039154	146.922501	60.18961	17.985043	153.433548	104.26355	101.860268	142.901642	156.279022	159.891541	160.585724	102.93103	90.676445	20.337368	119.254372	117.81575	220.772812	78.430725	124.341469	141.078979	70.682434	146.608871	143.56395	105.220772	117.717262	117.723938	222.836151	78.758804	83.881989	110.456558	85.526535	142.75647	42.486626	114.806625
IGKV311	58.433659	8.830539	537.817261	1.342737	2.928932	0.356856	162.240372	66.658066	0.571844	1.366303	1.629188	27.207127	47.033871	64.823997	27.880457	14.71143	95.704224	41.130947	24.31864	40.948898	129.534393	14.642037	37.236191	0.250259	101.413597	0.644402	289.444397	73.26368	795.578857	114.517258	94.51886	37.476707	1070.021973	488.556427	94.754349	28.019163	2.698044	11.374537	43.130093
PSMD3	58.444885	43.654446	52.35078	41.226326	45.574604	29.557549	39.47327	16.475508	21.684544	38.886726	28.657957	21.159678	22.365984	365.903503	23.125105	269.642578	355.62616	81.436729	22.536219	277.822937	180.964966	188.941742	58.477375	138.625076	20.750313	18.783899	456.674591	77.989105	43.994648	31.837255	316.533661	79.041367	21.37459	20.330929	173.479248	50.946289	573.864014	203.078018	84.640297
UBA52	72.628647	192.610687	146.499557	214.589569	94.894043	169.273361	212.607956	126.321663	102.148048	102.755669	150.666626	98.045578	84.586449	84.503265	91.767868	166.017868	130.401642	103.499596	63.007866	150.363754	141.701904	64.236374	98.730125	85.676788	133.069077	56.082279	154.17926	82.521706	95.628654	153.962967	125.129562	115.696411	156.317627	94.416466	129.596375	76.446823	92.434219	12.88028	162.102676
CTGF	22.982462	28.381914	36.580643	26.384499	35.242115	58.381283	15.036525	146.026718	61.565556	30.146376	131.477585	111.810799	291.530914	68.273491	40.440052	88.6315	104.153923	134.636688	94.703194	204.385117	205.522903	136.547211	87.666534	280.472839	71.723389	363.936829	46.346786	161.881821	146.798416	164.63205	114.930931	71.590179	91.557243	262.028229	105.641663	194.723373	78.330048	129.240265	124.092056
HIST1H1C	131.21373	138.316559	159.63797	195.740387	197.635071	125.615059	166.681335	67.681931	76.234947	166.392792	83.997948	134.018967	101.652214	207.562119	60.802898	151.731308	116.171692	71.672401	48.802555	105.158165	67.052483	124.721397	108.901192	67.234131	82.89019	66.30574	85.774353	92.488014	98.035828	117.160698	152.168533	98.79335	212.417648	82.505219	120.413643	72.902916	91.775642	95.703384	192.304047
IGFBP7	33.544949	53.389214	49.679012	61.81971	39.549397	104.432411	25.074123	124.410713	231.335297	65.258522	104.541649	88.164429	187.751816	83.44619	23.954453	105.17054	114.562019	91.608528	130.569824	154.209152	189.643372	66.293121	152.424774	176.757233	99.443466	110.218857	201.824753	182.075073	141.063171	102.737755	173.313721	95.578438	85.171806	195.036072	129.888428	193.055771	42.09169	187.187378	128.531036
RPS29	68.625061	198.930145	173.542877	280.860291	101.550491	199.084457	223.144409	144.559586	160.263977	82.80381	157.200943	71.602531	44.826084	52.512623	123.828499	124.222885	145.533127	100.02639	60.400612	128.880508	118.259773	36.921925	85.148018	78.175903	92.14563	69.431152	147.420563	51.020092	108.565567	88.697525	65.400642	69.904915	196.853119	118.313766	104.130943	96.236687	138.957809	6.230931	122.481491
TIMP1	44.371902	58.209831	84.276123	68.566895	16.564724	104.513039	15.060972	57.276329	48.437832	26.375315	102.356689	128.53186	178.574219	85.004585	41.868168	178.70755	192.523361	174.091949	173.756226	176.333862	169.663147	92.412727	140.745255	76.141205	82.174522	69.543625	178.958603	169.258911	191.153183	144.193237	137.236038	70.996468	189.090302	260.029205	96.988075	196.878448	86.34362	29.68211	85.835381
HSPG2	33.995281	66.778435	50.591438	71.107597	66.140984	143.997284	30.507044	201.16832	199.617096	69.081703	158.323669	84.29966	146.657562	73.768402	39.445629	135.664124	77.970428	118.575005	172.073608	124.183388	138.394547	74.67588	143.380356	175.509888	113.970161	174.263382	124.466713	162.515305	128.118225	108.133423	102.181526	85.199402	77.033554	205.649536	119.845062	190.201935	63.673321	61.237339	107.512604
RPL10A	85.6287	235.826889	174.874054	173.085602	147.764648	163.085709	254.024445	119.451553	153.140533	105.02317	182.52562	69.916321	61.158531	78.223221	177.277664	161.355286	106.652817	109.387047	75.308907	100.155052	127.800507	91.218689	101.970276	79.884148	95.25	46.587685	73.881828	81.432442	68.328529	86.2742	91.324509	122.277901	155.727692	84.517601	67.63179	70.017761	62.362724	3.54753	147.237213
HIST1H2AM	150.103882	170.043655	191.669739	245.405273	239.222824	103.470345	206.748657	24.147402	4.367772	128.074295	74.795822	170.526367	90.683723	337.970428	8.731367	97.259392	99.002174	67.333099	24.909557	105.157379	127.269783	114.681221	86.159676	56.859764	67.350021	45.719456	71.79998	70.463249	73.451469	116.279953	148.537003	113.497971	233.985458	55.733421	200.926285	36.568127	139.342377	82.621971	9.749413
ACTG1	201.560226	186.103104	233.709625	123.704552	144.045258	128.006165	148.291946	74.387512	78.440079	144.534958	166.019363	95.058716	85.720963	142.029953	127.674713	106.496941	103.234352	117.497879	50.605854	160.901657	140.224609	159.935928	84.064293	94.809303	50.609303	51.652588	52.274197	99.761703	78.393929	78.713676	160.343811	90.120186	86.076385	76.54319	107.052917	74.75573	89.10334	11.750498	184.541306
RPS24	196.848267	135.407639	179.122192	177.793182	89.1642	167.216019	249.486908	157.873535	143.990707	149.555145	76.308701	78.582283	29.963881	20.361217	167.543213	41.633072	121.598427	210.223221	139.799286	93.618523	161.094406	206.859375	164.064713	118.026108	114.722412	24.626871	152.252884	23.45121	98.089134	15.166078	232.509308	106.089737	27.098213	21.20804	69.145851	79.33213	14.827733	31.731997	82.068321
SFN	237.439178	629.431091	402.570007	615.847473	569.623596	320.767181	262.242493	0.174899	2.211852	483.254059	198.763367	32.154537	10.187065	17.39617	14.336771	19.384851	17.98189	14.503287	4.097525	40.527935	33.025112	27.661179	28.760321	7.221097	40.471401	22.265701	8.953223	26.319132	15.262282	51.222736	15.145686	22.641558	18.768751	9.954616	35.14357	10.037644	21.217531	12.310159	35.460026
HSPA1A	52.939285	93.903328	15.878123	54.441315	62.55439	62.411594	75.13382	34.633629	77.880096	114.725945	53.709045	90.660164	83.534683	160.853973	98.025078	63.907455	69.953506	47.671803	930.840637	75.295151	50.155598	149.955948	93.470345	100.197525	118.716446	45.832565	90.519882	60.119576	50.268349	129.189438	112.531013	113.602654	54.6912	51.288174	121.55864	49.846462	214.268661	191.294113	202.756744
SLC25A6	75.856369	180.856598	113.141365	120.513023	129.677292	138.183746	215.015015	112.237617	114.673393	126.006432	134.614624	67.301186	79.963135	102.448883	105.415215	132.36499	110.574699	115.567055	77.355484	114.676971	132.872009	98.705643	105.530296	73.613861	76.63063	92.236237	93.135925	109.670372	86.79332	87.837982	123.304962	90.416542	155.097824	107.452347	98.433617	98.291962	83.168304	63.516541	133.27626
KRT16	221.052109	703.04248	276.730835	1172.998047	835.56488	266.588104	229.55545	0.548464	3.723721	419.321472	32.863632	2.168446	0.607261	0.363756	6.601951	1.648679	2.718486	2.37802	2.204457	2.005357	2.326567	0.658119	3.814717	1.107663	2.122558	23.516138	0.779788	2.322717	3.522665	10.428993	1.718353	1.208778	3.251281	1.851375	11.882171	0.674626	6.966786	0.295143	11.641819
POSTN	16.127295	29.281286	5.04186	23.81077	3.919389	104.941818	5.267268	94.956276	4.21922	16.043571	592.893555	167.948135	223.393402	93.168953	2.194439	132.432114	94.552826	165.873886	44.03384	104.193344	199.715485	199.974182	64.123985	265.371429	28.692804	94.506142	127.554871	105.270828	119.423096	223.200897	38.271667	50.639561	93.919037	199.34819	139.563416	133.052551	94.602638	11.369962	145.540665
HIST1H4D	99.544037	190.683167	166.832611	303.525848	199.971649	116.268867	248.629166	45.764305	99.218498	130.121048	85.675949	99.015144	58.999954	237.341125	55.817371	115.553574	148.178207	44.634315	38.64994	111.221115	66.588097	43.537987	126.383087	55.444721	29.632328	35.636272	93.340721	81.957878	73.343567	45.618336	153.543457	197.915787	188.686859	80.092415	30.855455	62.182549	138.573257	17.186518	133.584534
S100A6	33.815201	87.037025	136.815277	222.029434	68.004433	138.018845	73.852577	148.903275	186.628799	157.124741	129.458832	97.666405	28.685703	43.359215	88.524078	177.313538	71.060905	79.15641	43.241882	65.210609	96.164032	37.958302	66.538704	265.952484	56.405773	58.419804	67.89621	50.545612	60.642075	217.256653	58.034416	33.751743	284.48822	92.445816	183.855423	113.256828	222.009659	23.502058	155.128723
MMP14	30.106777	39.11269	38.431034	44.837811	29.739115	137.643112	30.317589	173.463043	60.890781	34.168388	261.96637	100.671944	114.954079	72.77182	26.949396	127.661186	67.060463	111.385284	50.340214	71.803856	136.870544	130.057281	77.112846	421.558716	48.570423	151.362991	92.17878	116.332581	100.380829	194.170212	81.187927	49.642651	73.862961	117.826279	212.047165	120.990097	110.502998	122.540276	231.468857
TXNIP	106.392464	110.467918	122.605881	116.053162	173.739166	107.072823	122.384216	113.413521	292.731049	93.567299	91.060875	79.453392	46.720474	77.595428	232.345047	84.7379	187.72612	165.558029	135.353333	211.385513	91.010696	61.07766	115.172592	50.7603	104.114754	84.651428	116.099487	114.151848	195.529617	62.615704	62.294655	35.976715	103.831429	95.05648	55.829781	71.016441	33.832973	19.620657	58.360081
COX6A1	123.091225	154.369049	168.71312	226.874237	152.730743	120.118584	204.893753	58.516224	102.44104	218.848343	93.521004	74.450691	73.293655	140.783218	71.950157	110.658432	88.874283	70.605461	41.092632	79.664665	97.289139	214.435638	59.660782	79.45182	88.828163	49.57225	97.191071	101.103806	80.14724	106.934509	115.625252	112.921753	134.610947	51.78587	112.527199	51.261169	102.008308	34.189022	107.169052
RPL29	99.202271	229.906326	111.466415	151.486557	143.431976	135.89209	231.914825	224.797501	111.621964	114.443619	133.76149	59.943222	64.856155	60.318661	123.498955	123.703224	88.493713	81.456024	67.762772	121.081322	103.842766	99.597008	79.283028	61.555729	99.449905	49.263901	208.550278	73.62281	66.294365	61.834843	77.894516	97.771805	98.09549	178.13176	57.797401	76.71405	57.886356	10.432777	124.133064
SPRR1B	463.242645	587.394958	377.113068	754.807129	843.177612	275.353485	353.312836	0.639351	1.788284	328.190704	153.532928	0	0	0.193796	0	0	0.097576	0.118109	0.279932	0	0	0	0	0.271709	0	1.448418	0	0	0	0.270064	0	0.268639	0	0	13.183103	0	0	0	0.189955
PCBP1	98.145882	140.81633	120.589249	125.450737	133.331406	108.614342	119.010323	93.451065	106.489548	99.344414	99.250954	96.228622	83.64151	111.863762	93.301819	100.241058	111.518799	93.000244	75.66256	108.367317	120.075127	144.785126	113.155037	82.51754	111.181976	58.52813	107.968781	111.358963	97.813515	111.84565	159.535065	107.199272	128.579971	94.483276	119.547028	79.597649	93.709045	61.366848	130.121643
RPS15	125.070984	226.737747	149.052719	165.949814	130.88356	125.802177	189.169006	73.408241	95.003799	107.999672	128.668015	87.267212	103.534836	112.418327	127.158463	92.38694	107.193207	105.895729	83.062202	130.635849	127.7556	110.347946	79.787827	60.967838	108.562157	37.823296	89.440536	73.744377	68.74836	118.99041	179.664795	118.115982	103.131943	61.619648	83.620491	60.509785	54.936626	8.870356	134.31395
RPS15A	186.682281	226.806503	235.037354	242.698151	104.694855	164.919449	215.971375	127.66906	124.890305	92.605988	181.073013	66.2425	53.343647	60.120811	140.731934	101.038788	111.054932	119.183891	72.47374	114.254631	110.688744	66.982117	87.87912	48.312309	83.379913	40.641808	102.708801	52.582142	76.196259	74.760963	75.451736	72.245384	143.850616	67.270645	87.732422	42.817921	59.156597	3.015822	108.300507
HSPA1B	45.28233	101.238693	56.850185	55.68235	70.477455	59.573696	68.50959	26.048712	58.566948	123.57695	49.79314	80.921356	70.796928	144.306702	89.734032	58.231724	62.421978	41.429237	914.863281	70.084145	47.907898	120.106491	85.735939	84.533012	112.174255	43.266754	77.079704	61.555443	46.002007	114.36879	106.406891	101.67218	85.399788	44.941715	114.837822	41.440361	189.688644	215.109146	192.932739
RPS14	87.667755	165.048386	143.902023	123.362244	141.575287	177.221924	264.045807	77.253738	153.281158	115.158569	171.093124	57.276539	67.089333	35.993988	125.674301	155.903259	81.839729	73.549286	79.08255	120.095329	141.656906	66.063156	99.003273	76.175446	111.178658	61.038246	107.38868	43.43219	97.913887	67.424393	76.483971	96.185852	204.88533	79.927032	98.000694	97.36113	61.296288	7.806754	89.508827
LRP1	37.694954	67.203018	40.992271	58.402981	67.462227	127.949791	23.256798	161.577927	136.281448	55.315422	169.958755	78.125481	84.938576	71.514175	63.818302	178.641998	85.929558	129.748474	66.186699	126.031555	139.077179	71.447975	123.456871	240.74437	72.189438	225.599472	117.036476	98.431404	123.632317	145.414673	80.023544	42.94466	89.090744	159.083481	133.221237	168.022537	62.126595	55.041885	115.783447
COX8A	88.43042	163.024216	144.996475	180.735413	113.535484	113.969078	187.178757	54.851353	89.92556	148.234024	92.324501	81.267097	85.730865	82.139679	62.102184	121.188828	99.946541	70.331558	42.298824	99.386848	139.738113	144.999725	63.416538	68.673477	101.38839	66.111389	113.340652	91.288208	102.921028	103.585091	109.983292	135.744339	180.345612	68.33403	111.786171	66.006096	105.90683	53.418331	103.647408
MMP2	48.134476	39.513458	45.99353	74.362144	41.670025	224.509048	34.613827	539.442627	141.960312	28.46608	312.860992	48.541656	66.493507	64.100616	20.311852	123.858154	47.69212	166.708786	92.048096	110.965088	116.079643	55.31181	85.214561	205.58342	39.632423	132.652405	75.470345	108.853714	76.597054	168.48526	25.949539	28.57156	102.419289	89.987701	106.15023	158.32135	49.44458	35.892021	114.62793
THBS1	33.283295	46.24823	63.319077	22.41659	16.148659	38.263321	23.082235	57.29044	20.077015	13.877549	56.493446	83.454391	176.023621	108.401505	54.238434	108.866005	78.427803	101.303108	96.639244	139.644089	138.905853	139.690582	93.293747	239.921371	79.499207	235.262497	85.578094	176.566208	138.133545	195.196915	108.782051	102.347473	63.782307	161.736237	205.951401	109.778435	130.224747	92.974915	199.456573
RPS20	141.834381	242.81781	102.244514	245.704483	123.396843	182.155624	234.429001	144.028961	119.110222	190.442505	94.55088	49.301464	27.154222	31.830374	168.724335	144.504166	107.247398	51.595379	56.289139	107.345131	92.877747	8.076681	179.478806	30.675703	122.152496	90.532211	142.438889	66.028648	50.864986	17.859566	39.464779	67.484612	179.833069	87.363258	121.550713	61.778042	33.351978	0.68721	53.201626
HIST1H3C	126.451248	179.840988	161.265396	288.071442	129.851089	102.237404	225.432175	21.829868	1.836955	154.962769	66.234001	154.732025	77.923294	308.875031	6.208353	126.802879	108.232193	20.532785	28.20672	35.424541	47.634499	68.515503	83.933861	47.177521	12.187351	43.437508	64.739372	99.878265	89.333977	169.896133	170.422699	124.093788	122.423302	62.180588	60.367416	56.573154	123.066139	109.904175	106.206963
IGKV1D39	124.785698	7.263813	354.225037	2.384133	3.448419	0.485126	89.237144	172.953583	1.079109	0.04969	2.632277	8.069055	42.539291	21.792049	8.972469	8.949807	253.992844	29.36466	9.12356	63.720966	152.512436	5.69699	27.390356	0	130.463516	0.096434	262.159241	68.264023	192.968033	908.840515	86.647858	13.5371	710.360596	79.334503	44.374214	24.086792	2.08829	14.700014	23.281979
COL5A1	14.988331	28.452177	22.803894	36.737385	10.764022	120.140167	9.0303	284.649963	40.189808	17.296436	393.163116	68.937073	95.777687	46.113377	6.064633	241.31134	48.196106	144.524368	44.628155	66.170464	105.964104	79.905022	60.374981	285.212402	34.224876	192.466492	68.781891	106.147385	105.10218	162.069351	40.124451	34.103466	51.900711	145.572952	133.879364	190.275772	95.885986	120.387535	179.978439
PPIA	180.862	2.26384	243.033722	3.65912	2.740716	195.74115	3.233848	0.979235	131.035645	2.103132	122.877922	212.182602	1.89969	3.437036	123.406082	101.573593	121.631241	119.949692	88.485466	1.377863	111.846458	172.954208	156.264359	69.594704	149.111603	129.898788	85.758644	1.163414	82.148964	268.82251	0.626358	106.926605	226.359268	123.867516	123.652924	118.813499	177.420212	22.899483	139.510834
HIST1H1B	151.177841	166.235001	169.057312	308.032379	275.42688	107.139687	237.662949	24.326059	2.93064	141.962341	64.089378	138.036545	30.416506	238.940277	4.602108	98.425125	99.275909	46.91288	21.248613	71.121262	113.610535	74.974724	67.679482	47.977951	55.582275	44.386707	28.881207	75.192764	65.601234	75.154953	142.088501	70.309113	220.905838	49.600685	106.451805	26.510294	89.872505	75.343277	100.758125
TPM4	150.432587	60.570702	158.469528	76.922737	60.018883	93.04277	92.942497	98.315636	136.944443	96.715492	91.08371	93.828568	96.508003	82.082031	96.234573	84.950592	114.166855	128.153137	89.317368	95.913368	78.696762	59.318756	48.008095	153.83255	89.471695	73.227539	76.868683	129.056198	57.773167	153.18219	96.121506	93.229866	220.20993	109.914673	94.534927	129.827682	65.112877	61.375149	122.368271
JUNB	66.48806	150.626602	182.590744	75.186241	122.614334	84.902229	150.116119	81.072662	103.424118	135.101456	75.818604	69.745705	127.948891	84.731476	84.969749	70.891556	51.448265	98.307976	202.147369	61.549961	116.097137	69.303627	76.20266	76.551399	87.872566	287.082031	69.382988	61.940002	54.340725	134.947037	113.053589	73.837738	61.976433	100.93222	68.890793	60.972153	100.603058	90.804298	115.367226
TPI1	121.930878	212.271973	186.251282	184.041473	126.083946	116.705345	152.59726	50.340355	76.440559	119.085907	114.352531	121.19783	81.577415	88.825546	55.628895	119.245499	84.801025	67.873871	50.981895	93.533112	75.961456	134.961075	67.80629	93.532394	78.534492	46.248569	73.919716	68.552284	81.670013	117.790878	134.03685	59.381256	129.115829	65.937569	103.465683	66.895844	144.976151	20.058706	101.794937
RPS28	52.179798	66.121536	118.794502	275.186554	104.185753	218.207581	314.421509	103.187881	68.558479	81.537392	144.358139	71.345901	62.886375	51.435062	34.198765	186.817139	150.685852	73.642082	64.514534	152.702347	47.093189	20.446375	43.852619	41.944389	92.635864	45.504833	108.336655	110.995361	67.790657	40.906898	161.701752	129.714935	160.478027	38.693321	39.673992	65.174782	28.228195	16.126436	232.608551
H3F3A	116.269783	126.627396	111.602173	107.313904	146.101501	90.739853	110.661133	50.897751	68.196907	137.630142	72.740517	131.96489	87.148201	106.180969	88.869095	115.201912	81.382759	96.097809	49.95554	109.430878	80.977554	209.626541	109.971947	83.774475	134.484131	39.676971	84.307411	87.866005	67.126244	72.200218	127.957047	96.480591	120.979012	84.375061	89.8797	58.679409	88.513947	88.171318	116.333527
PABPC1	65.407768	184.039612	73.921692	66.980614	71.266846	136.860733	114.999191	33.427959	41.17569	128.406693	58.805244	53.725506	60.228115	90.181053	98.325356	79.541008	93.117172	97.034477	69.588997	119.719574	149.2202	69.77095	178.799652	112.714119	105.320587	33.19627	234.564026	128.229477	53.327511	158.668549	145.163574	316.064484	75.998322	42.817146	96.707062	39.42223	79.158554	29.692001	49.382172
RPS3A	153.764404	383.508301	93.399437	151.436996	198.733612	74.792648	40.806347	54.944443	66.430344	43.709862	128.07724	39.886395	114.301735	46.968784	90.555275	78.374962	175.411591	38.045341	114.806541	110.745079	17.603384	105.762772	143.819244	103.044411	74.849442	30.300131	153.696289	141.116867	14.257035	38.174641	48.637299	41.0783	108.936722	53.653297	124.633888	218.936096	103.71273	45.538391	64.491638
ENO1	135.151321	247.289841	60.243118	190.985641	209.3965	159.794067	210.634949	44.508827	74.436989	213.436218	135.801865	97.673714	100.170746	84.381355	66.321724	33.424927	103.918701	83.043854	37.457058	106.14949	104.227936	45.0923	77.621574	11.715343	18.939135	46.572037	59.045513	85.353127	98.605141	178.60611	132.53511	58.256001	27.214361	13.863742	99.232552	47.134571	139.797684	14.000772	163.069855
HIST1H2AE	107.538315	180.259949	193.716537	236.462204	178.677505	75.762077	245.081772	23.923525	36.640354	112.558456	57.723598	129.397537	46.669147	219.633545	31.796246	82.952171	80.289803	60.991699	23.235535	79.881653	40.76878	84.393875	73.159866	37.751926	74.444748	26.725416	69.589676	62.900665	60.649315	102.679184	113.596138	167.767944	212.742111	36.975677	160.42157	33.246365	79.361893	65.049202	97.817703
HIST1H1E	109.400414	155.097549	150.819778	155.252701	173.902267	111.229523	153.289566	63.02351	90.231766	146.648285	84.919991	90.087715	66.75856	132.347916	52.140724	71.689392	85.481926	60.750607	40.271965	79.451508	77.490387	87.404419	93.681969	61.427437	70.83107	49.090641	67.715912	73.124649	72.335968	87.760918	179.141235	88.333473	180.661057	71.324455	107.041634	55.607658	88.314125	105.924339	109.797134
COL6A3	39.471035	51.52319	34.9524	23.634007	17.585625	167.385666	8.865141	387.223297	100.17408	11.660117	332.000397	62.848663	81.705467	41.721901	0.009058	221.022324	64.134026	121.10276	59.980709	58.823322	166.234009	59.366364	76.950539	320.095612	46.680012	180.45575	96.293915	58.966881	80.027313	92.247406	39.382835	12.253057	54.077473	195.703583	134.279602	143.588501	32.282444	18.575661	93.677338
COL4A2	45.995705	52.298412	48.660149	74.26268	34.029667	136.055984	29.737825	186.83812	95.394264	36.160519	102.051903	99.527794	171.441025	68.594116	23.603649	107.314308	73.563759	75.439873	94.773956	88.834846	126.015862	75.220116	129.41481	131.33728	68.935898	152.087891	79.994865	184.539597	107.041092	90.717262	105.859573	94.16153	78.149483	257.317963	118.612694	132.86676	56.866955	54.416409	89.403053
CAVIN1	48.009739	67.398544	57.589825	79.658592	94.134499	125.990326	32.808098	165.235886	318.920349	91.919037	153.687927	62.338448	97.747505	56.642551	100.001373	110.121498	59.900234	107.188354	90.632019	86.850708	100.892487	55.312309	92.540222	156.096893	77.218071	126.689171	67.350967	103.65274	90.481171	106.904243	76.05291	52.504917	54.550583	124.132217	106.422417	159.825989	41.354816	56.928677	109.876335
RHOA	152.765411	118.525795	138.008286	109.060738	124.367058	111.101585	101.041229	85.055244	127.312912	141.668533	106.898781	89.820694	74.365829	85.649025	83.981133	101.083328	94.205055	93.549141	78.154015	97.047279	94.688835	118.820953	78.885101	101.857796	72.889816	60.361507	85.537727	86.228661	78.934723	90.631523	78.603592	83.238113	86.444183	79.283638	91.490936	80.244469	81.410194	34.639732	153.084351
HIST1H2BC	60.009171	8.787843	198.71846	201.335571	247.968338	7.107433	230.693161	75.067635	92.370117	9.839196	77.49044	120.211327	60.096237	224.742508	60.171535	106.010361	102.66452	86.616547	62.420891	5.718751	61.182899	134.293991	87.660736	70.435852	90.885216	3.187784	86.63932	61.589386	80.295708	102.937164	105.568985	123.760849	221.627853	68.974426	6.4137	61.244923	5.51619	206.623871	131.160355
IGHV333	62.469074	3.405153	316.960327	12.825384	1.218338	0.692425	65.060104	136.630676	0.443396	0.296507	1.949727	24.224424	30.160971	200.882462	22.002405	18.657808	578.687317	35.378826	19.896214	63.98354	153.391495	3.883711	31.706661	0.945349	83.952293	0.482708	158.788269	125.956436	504.808624	146.947357	64.189438	8.976727	383.290375	329.52774	36.95924	30.135292	15.354424	19.827965	31.57539
RPS5	51.632439	222.548294	138.658829	117.927139	112.691391	122.571228	192.264557	83.580589	83.991859	91.178604	151.697632	46.607491	56.069096	25.957987	105.52121	119.45768	154.358444	62.984928	35.027683	44.174271	124.873894	65.195709	114.583946	80.688957	88.972565	63.19318	94.191246	53.493862	72.600479	49.399551	40.42178	106.126312	174.22197	71.408348	87.642914	57.052673	71.719482	24.436077	233.798248
KRT8	107.165947	84.7911	0	111.099335	149.477875	25.628613	110.403725	0	0	172.274628	36.416904	80.390076	79.990311	193.912216	60.055565	104.225075	76.2155	0	0	70.424805	133.147964	516.820557	47.733612	116.505119	83.833305	36.439426	66.85704	123.679016	0	72.438652	115.340256	248.046387	40.863922	0	135.130981	22.255167	102.367638	112.291779	243.656784
PPDPF	49.750908	111.156746	59.326706	113.899712	113.485718	82.568283	86.362305	31.081085	47.771984	99.598358	75.316803	58.247997	148.046173	161.624161	61.733856	75.715828	71.45787	66.657043	19.542603	112.557846	103.518677	404.167633	53.131493	99.26001	81.935364	31.825144	87.47821	127.005363	51.701149	75.524895	176.828979	123.707809	108.43515	38.87188	93.527313	57.277878	125.546791	83.581772	72.706734
SLC25A5	104.070778	191.891205	144.792282	167.243469	154.541733	105.421585	122.984398	42.645458	68.31472	162.203522	88.979431	78.540939	61.970287	70.91037	49.550461	98.856125	70.528938	54.282681	29.208033	82.31945	77.172661	78.744453	99.271294	56.846943	91.644615	45.479069	44.764637	77.458076	58.293064	93.14151	91.627098	82.32412	133.238937	50.719673	101.540482	54.082409	87.446762	25.077227	342.789368
CEACAM6	127.777328	114.397835	313.628998	170.14006	146.797012	58.282764	196.11821	0.259225	5.053744	64.877739	42.944508	40.168423	28.839537	280.431366	0.157002	50.694691	20.423887	78.747498	10.1078	150.360611	14.146245	29.543661	99.89975	310.452942	2.833291	56.245682	94.601624	100.510231	15.874549	2.374692	158.515915	321.712494	0.050676	7.686553	75.615791	70.552216	13.356177	0.120311	339.827332
PI3	464.89209	981.505981	509.655914	227.315002	515.542358	83.629333	317.836639	3.089139	1.917296	224.062363	20.503632	0.218478	2.452222	0	8.298298	0.541099	1.292425	0.50595	0	0	1.781652	0	13.35735	0	1.079512	0.125682	0.340716	1.01643	0.736274	9.625916	1.826266	0.121455	2.951905	0.368499	206.616989	2.947044	6.810851	0.141809	0.211605
TIMP3	24.31402	25.992287	24.647869	26.895458	68.161263	50.773094	8.350784	84.123329	169.669876	36.539948	53.954502	103.498413	101.869461	76.993309	94.580009	59.208752	72.004936	145.85965	75.742531	79.115814	118.672226	67.792374	99.777061	491.035553	59.923363	63.436451	119.871063	79.756851	123.590065	155.686417	62.783161	55.937309	85.553673	86.304726	122.299614	77.869301	121.544365	58.019489	142.36882
PSMB3	74.100586	55.870949	80.410713	60.420334	56.366421	40.44981	54.666824	20.647036	25.895393	52.019787	35.4277	380.785095	70.14003	22.824345	26.253689	27.482449	55.758011	54.535175	27.608852	317.833984	153.221985	90.381905	32.617672	96.254471	47.434067	23.612495	241.670593	47.144966	191.627335	46.665436	39.011482	45.942047	32.439636	29.421482	326.218689	21.018429	466.101501	15.285583	45.100399
IGKV315	79.333969	29.192419	358.4216	3.563919	1.956259	0	131.957321	293.480408	1.070817	0.984048	2.131751	15.413825	69.641602	29.779608	7.932672	13.567213	591.330994	38.035072	18.374363	37.256783	167.462494	5.652865	39.25145	0.448419	91.886269	0.29341	300.067902	44.294563	276.796265	53.748302	49.198082	12.666653	568.756165	84.143913	21.694843	23.805004	4.683334	17.46833	27.434395
HIST1H4F	127.438644	154.215271	165.862335	362.376648	138.466187	104.069679	242.28125	33.57373	34.146709	94.757538	109.078583	164.159241	85.36248	250.369324	54.044506	101.437523	66.526939	105.440491	27.606304	34.758095	45.768452	9.687303	26.434698	13.233034	21.441088	27.451611	43.907784	91.181862	69.251945	39.212116	169.880295	125.429787	78.360359	62.825577	22.273424	40.943188	144.345535	1.028918	21.981972
RPL38	142.208527	139.420532	136.941406	112.942772	113.315186	103.41581	117.336197	58.993347	73.808609	88.239761	82.202484	330.79248	89.027527	53.764858	106.016724	80.011429	82.987572	119.800812	81.590126	77.340912	86.018303	106.864807	57.740166	44.195164	61.817863	30.408306	67.981331	78.499924	59.364601	64.366112	162.80513	46.325397	160.66185	57.022678	62.530914	42.259731	43.961525	5.20469	67.676788
MYL9	20.989372	27.769581	15.303312	61.368675	103.861763	118.986351	7.668461	260.675781	1064.203613	56.333454	68.299347	46.718941	62.550423	32.161861	68.134979	47.85923	43.662037	66.549644	54.907803	65.305519	80.349495	47.579933	60.620934	93.212067	47.258907	52.685604	41.785282	71.045555	52.408634	63.196674	56.019909	48.60146	46.579815	77.753357	71.347435	113.279411	31.828239	20.865334	100.054039
COL4A1	54.859985	48.912678	52.053257	63.348106	21.908712	123.401062	30.849365	170.780289	61.286705	25.095886	94.582436	105.608574	171.120056	67.594513	14.917421	118.499901	69.005157	68.928925	75.244003	71.966866	108.838188	68.199699	114.970078	123.153656	55.468109	138.550369	68.544243	170.635391	98.218765	96.934494	89.339828	81.096703	48.312084	261.162872	118.032295	115.777191	60.82288	51.377342	82.467796
FASN	111.055374	122.928741	29.781462	62.762844	187.728577	29.560261	77.369545	9.573868	6.472163	238.710373	25.778471	52.440094	148.001999	84.558571	20.801476	27.74715	29.87635	110.23085	11.304734	100.555054	106.867485	140.617264	45.079117	25.260649	125.883713	64.834122	23.315699	105.846329	56.242378	50.253307	210.98558	260.169098	12.065626	37.49395	90.37748	77.113838	274.031494	196.980225	55.652153
RPS13	110.817421	167.208878	124.117393	168.204269	142.639145	104.187485	153.898544	119.898735	166.419388	124.276413	148.985153	69.181847	54.182838	50.381145	135.359741	93.337738	101.784531	53.744919	76.37603	74.779587	75.875252	50.462612	74.201752	59.483273	91.794769	47.469643	74.427429	47.802063	79.061409	43.414345	63.192249	58.26894	129.662704	66.970291	44.545967	66.705643	53.048119	3.451464	73.266708
RPSA	67.461067	135.57576	84.301224	167.892624	128.953156	106.396904	138.79274	73.507095	69.081161	144.442352	106.613525	28.419176	32.412022	37.805992	89.077888	125.824081	89.924454	68.81205	43.869186	93.277489	97.456352	70.834396	70.934456	121.878349	113.263611	94.678337	56.129124	76.522621	68.309303	58.751781	55.440136	63.464104	153.685165	120.833412	72.392418	78.109978	121.261635	0	113.842903
MYL12B	129.269012	128.869873	139.980774	130.356781	129.982376	109.745621	114.140869	48.110443	69.995331	135.058517	80.135323	125.72184	80.824287	87.46627	93.574677	66.667778	84.102486	88.341087	51.383083	80.928871	72.282272	109.730034	109.1567	70.846169	118.090324	61.218445	85.38929	67.979134	61.49667	88.053444	58.631863	101.38958	70.811119	78.178703	67.446945	53.671997	74.856071	21.215847	90.969505
RPL18	111.808945	203.793533	160.313522	197.293167	154.094772	94.292587	214.273819	55.473656	106.931572	159.525024	146.190109	58.377842	55.580093	72.026871	30.260008	121.708313	34.159554	88.495979	9.894698	89.967361	96.423439	46.466141	115.228951	66.505539	28.399199	94.119858	67.994293	69.962807	61.991379	55.349106	37.711472	61.637505	93.124039	58.221096	116.346306	34.446827	41.632919	12.355554	113.260185
HIST1H2BD	47.89399	165.379837	160.062973	170.406952	219.64798	72.756477	200.388641	27.987638	28.547649	127.958977	48.650478	72.078773	37.369019	171.700638	23.834309	64.433182	64.050026	40.070293	20.607443	94.195801	38.701927	41.462639	78.798988	43.255028	62.168404	26.925312	71.191574	45.060963	56.982403	88.147438	71.37619	94.620605	193.454605	48.967659	130.504013	31.189234	99.425301	244.209152	106.835152
FLNA	61.71463	123.816124	7.833487	157.86084	221.346451	43.914486	50.869194	25.927349	13.998324	11.014183	185.29335	123.89962	143.171036	10.386987	10.364615	26.560987	230.263138	169.026062	197.025864	227.399597	37.090309	138.670471	205.536774	52.262569	113.70372	24.869078	39.419609	38.778027	12.52239	36.310375	9.969368	106.653183	12.458056	17.640038	18.602806	274.934418	121.799416	96.732948	14.312215
MSN	72.426422	98.774986	127.234512	71.640938	68.600044	119.785568	47.66856	84.856392	93.5709	71.902107	105.113876	67.126579	88.109169	48.015419	63.319786	78.841591	100.22039	92.896576	112.088181	75.131821	94.411774	50.062931	89.232697	77.625519	50.104801	65.462479	81.737541	85.476509	95.222908	136.61293	71.805725	43.691498	415.108459	107.709549	67.723068	65.678139	46.111034	18.837191	55.784931
YBX1	117.146652	126.355858	120.670692	125.876831	138.524307	110.801788	116.000923	85.317139	105.361725	90.705864	85.737274	120.741203	87.461227	60.64949	51.95433	72.967361	91.834763	79.61467	70.157822	72.78656	68.060005	74.794693	124.157051	52.788387	88.133057	44.676727	93.315727	63.779835	68.391739	95.427299	161.562561	74.301712	99.038475	55.005032	68.162872	58.047134	97.741409	28.893112	57.004025
BTF3	123.984718	198.681229	139.296616	156.053955	183.629807	133.397491	179.456329	61.440441	111.465256	122.156364	116.223175	85.094002	54.222546	58.34935	161.026947	103.066071	72.155449	88.442841	65.785843	56.681911	64.796494	140.357361	63.814495	34.181118	61.341015	40.866348	44.944885	60.501766	54.526741	57.592369	78.452263	78.348648	71.969772	44.400791	60.212914	45.300842	30.096394	7.629551	67.931145
CD63	74.56752	84.012512	67.96933	61.454323	49.020813	87.499466	66.955238	117.133286	104.010277	70.739197	117.711044	100.498627	82.222115	61.763741	51.039169	177.310638	61.938084	104.639297	80.219604	66.454346	89.261215	119.990395	96.436935	92.123581	91.634682	45.956547	125.171936	118.089981	78.425446	119.045662	100.025787	77.730949	99.353714	67.95533	103.842957	31.67749	69.151817	49.714485	92.676437
RPL23	113.549759	77.160149	108.213554	96.136642	61.843044	64.243736	98.469757	53.097733	66.946861	59.61832	53.860172	275.19754	58.252285	19.452917	74.341995	261.842499	47.440968	73.586357	64.336708	292.155609	88.082924	78.552925	50.009289	81.138062	49.417358	28.179274	163.618195	28.072994	66.755234	18.201572	20.414431	32.709583	18.385807	35.111355	236.297424	30.484272	278.357483	3.342108	26.33544
XBP1	190.737625	133.695709	153.392548	40.148865	52.223476	32.421467	163.69957	37.024399	6.807106	129.229599	24.646751	69.151543	149.336761	103.392891	120.428429	144.889145	69.193832	51.574158	21.637068	79.636604	137.73378	134.354172	48.458817	105.876656	104.536514	6.434658	48.970398	92.187912	92.768494	57.533421	100.522926	157.74675	36.741268	32.916531	63.946819	65.6073	45.974823	29.284708	205.234924
CHCHD2	60.636738	121.056519	103.655716	100.470108	77.82637	71.65892	156.680679	57.718494	80.982086	141.084381	66.850479	69.050987	102.090019	90.699806	64.623711	108.816948	99.450508	52.343349	31.09494	65.815414	79.378311	84.037727	67.152824	59.21624	89.896118	39.547935	79.195648	95.295784	88.446251	155.327194	97.456696	68.145515	135.253128	62.024803	82.560402	51.405483	102.042259	41.606388	131.005493
CTSZ	35.25127	46.787525	53.280319	44.251495	18.869604	100.676003	41.389122	58.802811	44.469555	30.117826	66.215279	169.331696	106.118462	72.786835	45.838192	103.453293	130.672073	95.300346	72.608978	111.649467	86.061424	103.722443	75.252869	139.375641	72.575462	88.480629	127.870583	104.810593	115.262505	203.500748	120.893135	44.725784	130.418381	89.745895	134.140762	62.386448	54.917973	23.263229	70.19075
ITGB1	63.843243	57.14452	66.549629	70.070129	41.71286	16.870275	46.482204	129.048111	154.612366	36.138695	144.711441	100.968964	115.369331	85.957893	79.578362	117.083885	79.343765	105.137833	64.361633	94.536797	101.908485	82.370506	96.819214	136.347824	59.052208	69.949661	96.465637	99.251335	84.050865	97.956779	84.440598	74.15773	61.455524	90.306	87.96904	78.693825	92.526306	15.177906	97.108978
HNRNPA2B1	110.197021	90.04071	89.695847	95.051888	81.715637	64.445694	117.203957	46.747307	40.787903	94.951996	44.671494	122.853096	102.176117	117.74337	67.777824	85.719254	73.444908	74.461685	69.794983	75.135582	74.775742	99.44178	81.287308	79.173935	85.589256	51.3666	78.418442	80.986206	69.392769	82.513405	140.840027	86.440605	93.047638	64.963287	73.353577	61.309063	87.420464	136.088608	66.736252
IGKV228	45.936386	32.080685	283.514954	1.411047	1.635287	0	44.518421	40.028267	0.430689	0.882112	0.811193	8.949048	25.677198	86.525398	15.403197	11.387617	1349.830444	17.317039	47.523918	33.843948	79.248383	2.517835	20.01425	1.040318	38.135147	0.073552	48.008163	108.824402	200.432312	320.663849	41.064209	8.366229	182.294785	85.476799	13.547735	20.975986	4.195372	8.415974	19.262215
HIST1H3F	80.837624	137.017578	136.970108	224.107971	164.613739	43.207809	131.629913	9.042873	3.436322	85.60601	45.608334	140.794678	48.609097	257.571014	6.764378	75.687126	82.366554	55.913578	20.027309	71.758896	33.588676	49.213326	56.204548	43.885002	86.668724	28.287457	36.985161	69.579109	55.172531	25.574642	85.095146	125.686913	222.12056	49.108028	172.626572	27.547731	104.214783	65.400726	75.995438
TUBA1B	65.436554	94.645035	112.296036	271.57785	73.899223	188.298126	239.479782	33.934788	32.320553	62.280056	67.139252	90.387184	63.798805	56.810032	36.463158	99.490616	71.95723	44.976624	36.025414	45.994766	37.624748	23.878513	93.663628	30.347002	59.805756	7.97379	35.897396	116.269066	48.078915	245.253937	98.016487	186.37085	71.814049	50.128822	50.764198	37.139793	71.172577	68.33213	92.268509
MYH11	3.690523	3.993778	1.626464	30.120745	193.957779	61.888103	0.486489	412.165619	2121.973877	86.046341	3.961949	2.508366	3.106224	3.293154	61.125946	3.972303	4.384409	12.61859	51.245251	3.093043	7.62324	1.432742	7.633135	1.221117	10.556948	1.271963	3.878391	10.807551	3.31122	0.805314	28.327999	2.549441	0.572414	11.023851	0	45.881313	0	0	5.589684
IGHV330	55.397861	2.006132	202.13681	17.748756	3.26969	0.912304	56.002022	43.896755	0.21279	0.647922	2.079699	24.373652	19.833654	162.861938	14.263674	16.101202	272.65033	25.780186	19.699741	74.647133	122.787498	11.866966	22.0404	0.510759	59.31757	0.688728	240.205063	234.886703	426.25238	46.006634	72.064491	5.64247	669.906982	132.470673	53.094154	26.602262	15.396811	26.548231	22.66387
HIST1H1D	133.527756	102.908813	189.048401	187.646591	166.989273	57.864094	216.014954	24.806871	10.842821	137.97583	53.562958	103.604515	88.893738	201.164276	26.515781	54.719582	96.602737	57.067196	28.249523	37.688332	34.241375	48.04752	67.681717	41.744858	51.349602	35.142735	25.6427	79.57399	75.471924	44.440887	106.001167	95.813362	131.239471	52.620201	39.481354	25.418736	65.965538	107.237244	97.439842
TACSTD2	93.616852	166.161346	148.389252	82.561234	177.848175	85.917038	100.426933	0.812498	3.42338	141.910217	72.569016	91.290573	47.246284	99.91124	134.141861	58.70837	45.358791	41.010483	11.599092	49.494766	69.66082	104.832779	167.862625	32.808327	91.301979	27.274641	70.226768	74.525734	52.828518	86.525208	126.285049	111.457207	62.772789	6.96335	38.448807	32.995865	189.205856	28.116076	99.63018
IGLV223	183.127289	56.792713	137.050568	1.210627	4.300028	1.495042	299.20282	198.127533	0.424518	1.039621	1.946352	6.911222	38.584217	94.546585	8.745402	37.778957	295.133698	18.475098	15.481072	30.052605	100.157845	3.904861	20.409025	0.198959	84.072754	0.28025	70.815361	81.927216	292.105988	394.170349	37.05011	8.33324	248.206909	171.593964	107.6623	40.773651	6.490204	8.383691	16.886497
YWHAQ	120.806503	117.79818	105.411049	94.902069	125.56971	86.908371	97.08287	50.685314	69.25219	80.22126	71.898079	105.277039	111.724701	93.935349	70.335388	61.629177	76.091438	87.36348	44.687649	78.254593	82.708626	80.576408	70.474609	52.095478	90.394478	31.584242	65.035088	103.655907	61.928898	64.966705	139.64447	85.609573	56.933758	43.226097	133.974976	41.870132	76.665398	40.448444	47.672127
PLEC	33.766876	81.088684	27.333826	62.274689	64.697968	62.546337	67.304344	35.214783	50.940811	111.619675	66.531509	61.628441	81.644951	54.099697	55.288494	74.039177	75.692192	65.526299	95.742943	107.191254	74.901627	75.338661	103.975204	141.049438	67.111511	80.074738	89.714531	146.224167	97.366829	87.924217	74.210899	105.961479	64.433182	98.432083	106.859619	93.328888	57.913635	136.112732	81.388641
HIST1H3D	44.892357	128.136353	116.055565	214.580093	124.447517	51.629059	94.485481	28.588457	30.060442	100.433754	53.535183	66.857765	44.875435	113.172363	13.09118	62.030399	100.431587	38.517803	31.303404	72.626137	43.181477	48.165104	70.606445	60.204639	73.508621	29.677879	68.216248	51.481365	83.959091	110.036934	65.048866	85.990883	191.010193	68.502625	94.231514	41.79314	98.407318	217.529953	83.48848
CD24	215.918594	122.320747	148.026474	83.182602	80.006401	28.15023	98.911964	0.456396	1.915198	10.522653	19.661949	208.331436	120.572182	91.830406	15.147284	0.402194	469.766876	8.310719	31.840725	75.162621	32.461025	199.883942	130.371628	13.617822	90.620964	60.192585	69.363129	158.479675	0.906173	51.937504	134.238647	24.717291	36.946247	6.801482	86.720367	1.052149	17.156229	5.458447	155.782715
DUSP1	41.560333	112.375465	212.236954	67.264076	154.12265	113.326698	94.125237	125.681152	202.777634	137.076706	114.471474	37.133621	70.822968	41.718246	50.276031	49.126301	27.179516	74.956635	196.483368	53.936703	48.59045	38.886314	40.30537	55.787739	63.103397	378.035004	15.062378	39.375988	66.925926	75.74617	31.574793	32.090725	20.47661	68.457542	16.729946	45.729309	16.630861	29.950901	41.221401
TUBB4B	67.472557	141.556839	120.146423	134.332153	152.700287	88.298485	133.949097	34.273552	69.449768	123.047989	62.225464	80.409081	92.715324	127.571068	42.289185	60.223778	62.61021	55.546761	29.250515	91.341331	66.743866	146.834106	49.161026	63.517681	63.318897	33.871574	71.501083	81.331772	42.346516	74.142761	118.722687	99.527679	81.581886	39.638634	58.201225	51.374229	78.868729	38.349865	66.814255
RPL10	91.596527	108.20462	90.493774	19.404491	63.982975	94.83828	138.987473	39.114216	14.316835	95.568802	70.79319	84.095856	82.385544	63.81929	109.641937	114.097641	57.169876	76.623466	56.248859	60.151077	78.777092	69.539078	94.225441	66.271545	132.880966	90.391479	59.822704	83.663986	104.246704	77.485863	98.907677	80.272835	106.227463	62.683178	55.779812	70.181648	67.451294	13.181033	144.92868
IGHV551	77.379463	11.517648	455.462799	0.623601	3.867497	0.18164	100.387825	4.967001	0.063412	0.115442	0.130792	13.161209	21.507261	45.717476	3.153713	9.040691	81.961235	17.232264	8.762125	32.021603	387.371399	1.023206	45.617809	17.302866	45.662846	0	133.581284	13.433895	117.492447	491.909912	68.062943	4.839482	550.111816	265.256653	12.835752	20.235514	0.398347	2.810618	9.7363
SCD	202.163147	217.419601	41.694202	116.390411	126.451698	34.982853	80.495918	5.66612	9.573457	181.918335	23.918308	126.534805	101.896881	19.598188	10.596661	29.962067	42.261654	45.68494	5.579491	62.673794	43.221428	177.298492	65.921852	58.558994	136.710938	80.862709	28.789911	101.124123	27.963232	88.438835	113.208801	207.854431	19.770351	27.823374	43.517395	65.132355	173.885666	29.518084	99.658699
IGHV459	128.323792	47.630249	149.276077	0.996249	3.582654	0.127069	182.783905	78.935364	0.606287	0.416696	3.548968	11.948746	58.094902	115.475189	12.746086	5.761847	91.26194	58.556805	15.177876	68.033646	216.438965	6.110664	28.313465	0.268133	26.08539	0.675862	114.238274	72.932091	485.70694	112.271614	168.736679	13.134956	489.775299	164.607574	72.053818	25.136929	2.057704	11.42394	30.900621
KRT17	236.964981	715.833801	535.790344	238.09819	343.99411	173.9561	160.934448	0.970869	3.067721	275.9823	22.229542	17.035011	4.013969	4.214218	19.721478	16.060658	5.854332	10.582481	2.501641	27.79833	17.558897	2.38344	9.719576	0	7.148751	10.005015	3.848867	56.589306	13.999134	5.149261	34.924728	6.760239	2.779115	5.155114	35.951878	4.926519	2.284023	1.40862	8.077034
TAGLN2	53.326885	111.860939	198.072647	134.548691	153.333817	128.414078	157.003052	26.770914	47.165737	32.571659	137.693893	80.827805	125.857338	19.680063	82.661911	24.745142	52.920753	29.986137	29.45359	25.180059	120.950943	141.372742	134.824173	63.101913	46.486736	67.850586	13.462307	133.107437	111.596046	35.258373	130.105789	111.270508	21.712776	78.078445	24.483921	14.731794	69.795967	45.361248	25.475067
ZFP36L1	55.635651	73.228493	63.940704	69.336243	89.700485	97.536232	93.503265	87.277885	100.453896	73.294716	78.662086	76.006035	86.685539	104.833862	117.502502	57.492489	56.029743	94.999695	91.643112	68.305107	85.478157	94.231812	76.073845	71.677223	92.837578	73.726318	79.701675	49.1231	9.657403	87.138565	89.014282	149.818954	55.97023	65.947021	121.012093	47.657112	70.40818	10.233608	65.222366
IGHV321	47.834747	5.994572	154.777908	3.906378	9.925911	0.345799	29.132051	55.313183	0.925502	0.08632	1.837736	4.614614	24.558403	19.763859	7.924039	9.414786	300.649414	19.424995	3.243268	32.294186	79.58181	4.138124	13.240458	1.078778	42.088257	0.597574	90.198608	114.610542	162.752457	1164.639038	18.175097	14.650568	269.146484	197.163635	87.917458	18.366852	1.051158	7.054489	8.799395
CTSK	37.345509	40.134998	46.803722	49.044384	22.874136	156.664307	16.090189	265.463135	92.524849	20.521992	165.930176	88.791527	67.697433	42.117123	21.566475	72.962723	97.597107	111.156586	48.006836	77.518997	89.913246	43.781509	78.318863	178.394897	37.932037	92.738853	77.008522	83.926773	85.722191	111.787018	45.643501	22.567186	65.259247	110.076393	117.56723	123.81826	31.781248	16.974627	71.1577
CTSD	0	68.241951	18.247889	23.971565	71.327873	80.948524	46.973705	56.160046	19.537735	73.761566	70.834618	208.006653	108.810387	143.406799	31.383381	74.938957	40.331833	0	0	51.086788	74.576622	104.140007	90.420593	43.42382	38.381477	105.972458	0	159.597427	149.894806	166.48912	114.760742	85.913689	105.819756	79.666588	212.817963	68.081619	29.595791	74.011436	128.78772
RPLP0	96.182434	147.477554	88.044083	102.009758	147.002472	100.532738	136.802551	79.080589	36.533199	81.206139	105.867653	2.633189	47.958023	72.522705	91.357735	98.33979	81.488235	84.718147	26.679832	65.286011	102.794716	40.367012	0.783385	85.05127	91.912727	57.429638	64.19677	30.06258	88.768646	68.571411	25.997395	77.912773	125.432358	86.853294	76.499352	86.388107	91.357384	0.570748	114.195854
LTF	35.260704	427.536713	28.03129	0.632037	5.077599	3.562557	2.079756	0.382133	1.395053	4.221338	9.902045	31.974665	2.436295	3.082144	212.458755	23.934706	303.762207	5.283689	4.013981	2.648257	64.941055	3.256334	10.846606	0.133438	126.205399	0.51234	2.579368	12.906294	194.849731	114.801796	60.069386	4.239486	11.053486	4.650568	0.528107	283.790222	966.37738	4.53289	13.431716
DES	14.919443	16.037174	1.31066	67.779297	176.806686	133.776215	1.178595	320.953705	2031.940674	97.897552	25.750473	0.709793	0.71971	2.303386	18.55953	1.555414	0.599706	5.808305	30.865088	0.525902	1.272684	0.221432	3.290306	0.074049	4.053358	0.808334	1.091455	1.544655	2.061797	0.994747	3.287166	0.645433	0.180649	1.087819	0.333411	12.526594	0	0	0.340428
HLADRB1	72.476089	90.960411	77.53672	33.661541	14.091258	74.552338	27.600622	43.89476	64.097443	29.320614	112.583992	101.960121	47.694096	107.26181	42.294094	51.288441	83.567619	53.823227	106.980774	74.289169	47.711113	76.361671	36.413094	176.004135	104.778847	119.728577	209.510559	143.708954	93.990082	47.560471	37.138271	53.192268	168.865555	54.749439	152.505295	50.318638	45.809948	14.328395	37.239506
CRABP2	50.921829	88.662819	110.572563	68.697845	96.91494	33.445278	52.80616	38.043228	12.896297	103.968254	151.44577	49.523136	29.335932	68.850075	27.144382	52.076481	43.843906	72.769905	8.694366	249.289246	66.432518	380.64035	140.531342	88.731133	0	32.891647	67.121017	124.936485	38.857075	0	93.656815	121.718147	60.942715	13.929006	76.883781	19.186533	0	91.673286	117.025009
CYR61	35.309147	27.252802	52.39954	24.390799	35.004314	70.374039	27.006845	134.707962	129.626877	23.801268	60.997776	51.995026	153.985886	45.305603	81.679993	106.578163	71.076378	111.080338	137.497238	90.085358	75.453751	90.318016	58.272953	109.760674	67.897186	294.234924	20.816599	40.218254	73.568497	79.368454	89.632843	25.647633	28.866148	151.15715	57.155998	74.47805	34.779449	56.069176	46.860535
OST4	57.098473	86.716591	72.863968	110.507385	63.441658	71.381454	106.536949	68.117195	58.833527	60.343994	79.741783	71.429268	71.911201	72.683281	50.214005	120.176041	78.442474	62.219044	40.671104	77.873657	78.120407	108.153954	59.32663	79.903793	88.88987	32.095379	97.524834	66.596931	87.6436	95.273521	100.408615	72.865562	98.361961	61.212986	99.47744	62.575279	69.266441	25.930773	73.445724
SRRM2	99.687241	63.941105	63.692501	68.958488	87.076248	67.183151	84.654655	9.61232	7.473201	88.221695	46.420261	110.855179	100.384964	87.726807	121.856308	77.050415	72.768311	94.922043	126.818336	89.30072	83.823769	106.743073	91.6912	61.979759	105.05246	0	83.395874	82.122177	0	68.792252	21.369045	106.913475	71.842049	87.184845	68.950325	80.512131	88.802055	92.513977	64.804741
FABP5	226.021606	393.877441	224.41095	556.786072	411.128693	226.647705	154.97023	11.553567	9.805288	270.916962	135.394196	13.728205	7.921929	9.782895	8.771615	24.539688	7.21876	10.671744	7.166939	6.64718	8.798141	5.713786	10.838459	16.104166	4.698884	23.625084	7.900688	8.200652	5.822906	8.283578	8.80536	3.354445	10.507134	10.840526	4.396298	10.287143	3.787318	2.032449	4.228138
RPL8	88.195953	154.122589	103.550323	91.306587	91.664825	94.09536	188.208679	55.033958	73.817253	70.45076	102.903343	46.218246	62.513695	46.81982	98.086983	78.923241	73.22187	64.708954	44.928707	64.548042	87.670044	65.35218	71.708588	41.765247	62.20948	14.926566	46.108631	51.845867	59.473953	62.097523	93.133804	138.255234	117.188026	34.236561	51.483269	38.108845	27.118116	4.386485	105.601753
DSP	218.274719	230.112518	143.416763	261.651031	284.216675	155.39122	128.310974	0.606334	2.516207	242.241241	118.946663	45.089153	28.652931	40.110317	52.355846	45.593182	28.063122	32.599747	9.547394	35.63554	64.729485	35.463657	45.70015	48.338757	54.976608	13.630275	21.53763	25.61482	19.250633	22.730661	53.043999	48.523479	50.950321	11.700686	52.087624	9.955088	51.72736	62.58168	60.072582
RPL21	136.242111	174.271347	165.639435	141.747299	67.795425	128.181396	156.247574	98.619308	126.353989	42.644085	124.055725	53.31258	48.325989	24.719139	153.228607	99.463699	85.745155	83.706749	84.320625	63.158329	71.82486	26.070366	65.404198	26.087036	63.049175	19.952606	64.978523	24.829102	55.833801	31.865561	52.904221	28.737936	82.70858	52.531906	31.813364	43.043774	12.982724	2.241192	33.726299
CFL1	72.877022	106.879524	110.455292	56.894756	65.02317	85.979668	54.577194	29.095682	34.980274	70.68399	32.150368	68.851471	56.82806	77.594391	51.237694	9.546338	74.677322	62.97451	83.157516	108.174561	119.54068	72.040108	65.413246	106.144638	76.907013	55.064507	42.082062	86.543198	61.497147	97.935326	90.627411	79.940697	62.755871	56.389194	71.718079	51.652172	145.430893	119.898254	69.28067
HIST1H4C	65.393204	120.994781	141.296234	222.682343	87.226151	79.572632	147.104691	51.168243	58.723057	63.858551	53.21806	45.175732	30.395945	93.743561	50.310425	80.18026	92.134315	46.431248	32.28429	66.04718	38.765003	34.676987	82.713051	32.983246	74.785141	30.947287	66.907158	38.913567	40.756508	57.77433	72.732712	82.385704	150.480255	67.456276	85.259705	45.512642	66.982208	13.308768	105.154335
HIST1H2AJ	127.111572	109.952904	121.819878	218.515137	162.539062	40.406212	167.119537	9.909231	2.38887	94.662849	38.26421	112.131302	31.681068	178.253113	1.528598	82.269356	75.318558	36.234024	18.715734	58.470078	92.004814	60.698383	59.715698	40.641727	11.641384	30.718182	52.006969	58.117409	62.853497	36.423233	108.634056	60.357208	100.44976	36.581932	71.893051	20.124912	74.987595	82.321472	54.321796
ATP6V0C	92.506104	92.718643	78.525482	80.479042	97.656761	48.595402	97.420914	37.457432	33.063091	91.615891	65.066116	90.544762	107.212936	93.007355	47.011276	76.990494	79.198509	57.205925	31.982512	65.444977	68.25869	82.308235	57.335243	65.231537	71.335899	42.562386	86.395386	90.110153	75.428726	88.630821	98.695412	82.952049	77.731529	38.198616	47.020985	50.567802	85.102699	47.657425	72.642822
ACTN4	52.724957	66.29744	82.652344	88.986053	77.012169	63.093102	72.017776	49.861691	62.776039	79.850502	59.99337	43.738853	74.899391	65.351341	66.357101	53.721912	54.763615	150.98703	42.558167	70.651642	73.847008	102.428154	55.291927	46.307827	51.608704	40.653362	58.34874	96.071159	47.657166	45.820736	79.881065	79.411011	207.629547	53.02779	69.503357	57.996323	49.220058	42.562645	154.146454
HSPA5	97.607475	95.298843	115.645493	69.580719	70.771721	59.477818	92.39772	44.940353	42.66486	67.587074	55.257614	86.299553	77.836876	64.137825	54.180576	71.543205	64.951469	59.583302	48.290493	67.148705	86.773529	75.425888	67.688164	82.161232	90.600761	44.452972	59.603092	71.157799	70.249756	110.946228	87.062508	45.264275	67.632454	61.33884	113.264656	43.600697	86.294655	33.347046	63.226295
APOD	30.659136	163.473404	35.091938	20.074392	60.242455	73.159325	8.887576	24.83202	163.219345	71.731743	34.027245	16.89291	218.285278	37.635635	214.846237	59.233326	37.087143	60.830666	36.139774	47.475727	117.908302	54.694313	30.889822	5.700442	96.03418	9.374028	103.972534	49.682125	67.559013	9.003237	286.365387	174.67392	15.573771	22.668253	9.311483	147.118958	119.872627	20.439053	7.497404
PRDX1	83.570663	120.10614	116.300529	164.986649	104.589752	51.902561	82.260574	40.05022	50.988522	62.958473	37.216606	52.140503	40.040386	68.963242	62.290897	67.743538	73.022491	63.125694	34.481773	72.976425	60.619755	56.272209	38.525723	52.798832	104.270721	39.358414	104.706688	64.217796	49.914555	54.756618	74.655579	56.860054	69.027916	75.023895	40.64109	49.694916	94.145599	38.972027	184.568268
EGR1	30.010698	68.588722	82.611954	22.826958	52.621548	48.693478	73.422432	86.336731	66.062057	71.850609	45.322289	58.44865	112.29287	45.038441	199.438293	68.08638	46.049438	112.008575	184.1866	76.519447	85.036705	71.138313	46.974464	36.409996	91.157303	281.456085	26.356056	32.811516	43.609047	65.648109	85.311813	45.748802	24.063419	104.474884	35.377583	51.090069	46.614498	11.612841	22.414711
LUM	18.676611	26.207928	36.131493	19.267206	11.288467	92.571983	14.264822	199.29953	59.390778	11.051946	111.668549	66.083199	78.560265	62.677814	20.14617	124.212029	50.864075	111.513237	23.735409	80.484177	91.532837	59.50119	67.651237	187.223389	38.624599	123.570473	46.0214	57.59309	53.4454	141.064026	26.887259	27.644983	65.712135	114.922211	140.942505	94.38382	58.50753	22.124245	106.803871
GAPDH	76.630371	120.508675	106.894806	133.220627	114.25486	73.523232	95.731064	53.600986	90.12812	95.277641	75.644127	89.42646	45.653282	56.727921	39.579865	122.068771	54.188873	55.026436	44.78347	59.219215	66.511429	69.484177	43.633213	67.767487	54.911671	32.415974	43.291828	37.48394	45.698883	80.614944	62.381371	46.204628	73.048538	45.25766	56.797253	47.260639	130.42276	37.801105	96.057625
LAPTM4A	75.774231	68.369347	62.973145	75.523071	69.607658	72.720963	60.813953	77.51545	103.83744	59.350384	93.732895	54.342281	89.891914	77.399506	76.863884	80.398201	63.785435	66.422531	33.023167	65.610321	79.384804	60.086735	67.631592	60.936649	86.679993	43.713478	63.97234	78.030449	58.099491	85.504951	68.923111	56.326359	64.209282	63.814091	77.07695	56.545277	89.334763	32.951878	94.87252
EZR	113.736984	82.360489	87.248215	93.73848	111.803825	60.284367	67.5746	13.166792	11.9027	133.143402	51.264038	80.014267	74.20163	70.329453	67.33239	62.876884	60.703686	60.830795	37.242027	43.792866	84.528374	117.018936	56.707325	59.139133	53.882717	25.987711	52.829037	99.766342	53.89175	67.408669	105.989136	85.850594	45.222145	38.660892	70.760223	36.840393	46.526497	57.368053	172.477707
ATP1A1	87.667732	153.056335	156.131027	112.741768	159.526871	70.821304	143.385818	14.146775	21.367468	115.282501	82.916466	67.036995	48.402267	52.023716	69.005898	63.224941	61.921032	39.353783	41.288898	60.516247	77.372032	57.665398	66.339355	28.650522	88.62513	28.012836	51.868767	72.360733	47.97818	73.226135	68.044724	67.860931	48.239784	42.803612	98.056038	25.958799	64.304512	25.718821	53.545296
HIST1H2BO	27.434399	96.71521	68.441849	147.005234	111.047623	59.726665	95.720688	14.22502	2.276581	52.063736	35.082409	68.646378	37.216633	187.663986	3.8099	63.729881	70.344673	24.002649	14.548083	94.217781	237.996048	47.15802	42.49218	32.422703	44.409893	19.408022	55.193264	41.319454	51.20599	86.896286	68.569893	57.280655	186.555389	37.151199	137.349609	27.672859	93.009598	92.813011	68.037621
MARCKSL1	41.187481	52.450745	50.761864	32.575542	35.231964	34.535015	41.548515	26.86791	10.514685	40.250565	27.636864	96.094315	80.945488	121.993591	49.267303	72.805779	67.574966	51.328602	34.289379	105.989365	107.985336	94.345245	72.831787	49.036892	146.819443	29.11747	70.420052	109.538345	68.238579	47.753815	151.377853	112.386177	93.816734	38.200119	103.316513	33.021317	103.861671	80.016304	95.230438
S100A14	134.053009	193.737289	220.847076	283.906921	212.054672	105.174141	201.900024	0	1.341242	224.723648	92.232872	64.825943	0	48.64946	18.068029	41.203075	46.837646	29.283955	6.207433	66.948051	16.016495	63.666538	27.484283	228.998901	14.97667	2.285871	8.439389	6.716825	15.560993	64.763092	21.245821	29.614672	29.802736	4.290878	90.368736	15.540938	19.973198	0	9.38778
C1S	40.886208	49.830547	29.551359	59.803844	59.922615	137.222641	23.706285	121.943565	47.142906	36.259056	106.506332	55.214256	58.956478	51.472439	40.983906	84.921364	109.630943	123.374069	89.799019	117.524605	110.334206	38.93269	86.684952	27.291271	65.532013	78.559479	68.583717	69.034683	86.152504	85.452538	49.615036	2.934559	89.573486	70.069046	71.18924	93.44738	19.589523	12.207093	38.216923
RAB1B	58.319843	79.283356	78.548859	85.701988	73.247734	61.585644	97.160393	37.950756	54.436192	73.870934	56.039463	66.846039	70.995384	91.397598	48.886497	54.334721	52.906857	44.480404	32.055412	74.689857	75.874954	141.607849	44.396645	94.502174	65.099281	32.488914	51.780708	73.272202	55.126801	66.460991	101.598602	98.382187	62.57589	40.102425	60.794022	41.433498	86.1064	55.646744	64.992256
NOTCH3	26.566914	56.666809	32.644329	54.737415	57.841076	61.968388	43.154911	63.019619	34.985817	78.956909	57.807465	51.196747	82.916122	39.425381	39.658772	60.097752	41.457626	58.411716	75.382721	71.369286	81.621964	37.287685	74.493614	58.135525	74.227165	77.40947	60.795628	118.348732	58.853222	57.198643	72.602669	56.103443	212.461792	91.863457	82.743027	102.2649	68.555054	81.754654	48.950432
LAMP1	53.109081	99.16967	54.601788	97.627075	91.042892	73.016762	69.068748	52.477783	66.395767	62.816048	90.703964	66.684486	55.739288	68.63195	52.722229	53.671795	51.031429	44.051418	31.226397	56.61832	75.462921	66.174568	55.307617	71.950363	58.766407	46.98011	55.516949	98.255356	63.268085	81.312202	55.353928	48.659927	89.433655	44.848854	73.296478	47.806488	100.741287	30.2698	121.844261
COL5A2	36.9184	25.703169	22.317186	29.576279	12.160434	94.610489	9.252256	193.211197	16.409401	9.514301	234.893951	64.872238	68.536674	41.652931	3.813278	133.783981	39.354538	94.224571	31.935953	51.956104	63.282097	60.093727	45.759335	198.41272	23.05187	112.42189	35.97813	55.353287	65.915077	97.520615	30.014919	17.943308	26.163273	115.585373	88.651306	86.414024	50.502087	56.549816	119.147163
HIST1H2AI	56.137856	99.56189	84.878456	186.201462	133.686401	50.041122	130.211746	10.341359	2.39431	79.466454	33.159035	79.909164	33.880711	136.309586	2.082381	58.313835	70.954384	33.43568	11.028754	80.620712	108.248993	55.899853	49.698288	30.387899	42.972076	23.073719	50.469055	56.525249	56.729591	54.389645	73.953575	66.436783	150.271149	37.291431	102.072815	20.381279	67.799149	96.255608	47.912224
PEBP1	106.339851	78.253906	70.989258	106.639664	76.959824	59.75037	101.593567	41.914932	88.779205	95.156174	59.280857	49.904221	66.285416	98.515915	79.497612	68.375999	55.119995	48.286076	29.085125	49.406898	63.76107	92.828598	52.669884	50.857983	82.490181	29.89727	49.920734	76.549431	47.611938	39.193558	72.879913	81.801674	51.143093	38.16301	61.414913	42.567955	57.682407	38.183182	90.877571
HSP90AA1	95.653427	75.932938	83.239838	66.074982	75.273941	55.435036	86.087593	31.015192	54.657837	69.846786	37.332035	143.92807	78.548546	122.350235	96.574554	96.719872	75.36451	85.141861	134.71814	51.04884	68.31189	135.517242	37.31078	49.470444	69.924957	22.351826	66.741791	32.969955	24.04883	43.04578	51.663399	77.807961	31.793222	24.284624	36.823395	21.214916	89.815292	21.938732	30.217422
MYL12A	101.613892	81.568878	114.791481	59.886009	53.522091	79.987152	61.300323	44.926121	52.832207	68.916138	72.984032	125.274033	89.892944	72.09832	62.966122	79.062096	65.907089	59.893833	60.538967	56.469696	49.708557	80.300316	59.657909	67.009956	71.760887	48.034935	67.852036	58.658546	64.01696	70.21006	51.771797	53.730667	60.511696	48.085678	41.805069	47.400818	51.679485	12.683178	76.332161
COX6B1	68.977638	90.166924	91.420975	105.172211	86.698296	62.521042	87.10762	34.71447	54.445534	92.57756	60.441536	72.888687	60.990116	43.377003	46.341732	46.625568	75.253403	49.215164	53.082119	60.09354	68.982941	71.639748	53.374146	42.62957	87.351227	38.280613	47.694794	80.474571	48.667694	87.047256	71.739616	73.067566	99.911659	37.571404	81.739258	35.852474	57.895264	26.827158	92.349304
PIP	119.971809	430.873535	2.011775	0	21.627045	79.179901	18.735857	0	0	123.940201	30.39856	5.751799	18.034382	79.384186	365.344727	20.238106	57.88208	46.297272	7.146613	2.040633	13.30443	56.843792	2.602353	29.256565	108.978439	0	14.614728	10.80089	101.328758	34.659191	108.652328	107.127586	0	0.65455	2.764339	176.438812	320.401428	1.587058	1.461681
IGKV2D28	39.24707	29.112904	61.109028	2.387327	0.567262	0	36.185452	39.357494	0.564301	0.676305	0.478052	7.404914	19.870796	72.940514	13.651721	11.854095	1030.140137	15.467026	43.450089	29.684559	69.12719	2.048128	17.915218	1.952449	35.212173	0.058153	48.523178	96.498283	193.514786	260.526154	33.325512	7.890446	148.033234	78.495651	12.929187	19.448235	3.761785	8.765592	17.615667
RPL36A	100.971519	107.269173	95.9646	116.339638	92.468956	84.128052	154.559082	51.781464	36.118263	88.066971	58.582172	65.298531	56.016735	57.679798	97.351349	72.718521	46.736629	69.2407	54.564579	58.676563	64.378471	75.405968	57.448444	39.910851	87.272552	20.766361	58.592312	38.944042	37.277	43.552002	90.845772	41.468643	101.537201	29.187166	46.844891	22.535734	38.129513	6.408807	41.014725
HIST1H4B	31.566299	94.804764	76.838936	140.613861	69.114998	58.809162	89.777115	40.209194	40.847092	77.271339	62.018532	52.093586	33.04715	106.740974	41.43964	107.990753	74.663506	41.584717	22.985186	77.972328	44.052952	29.670965	58.742115	39.620033	61.316772	38.58099	53.361446	51.515903	42.398487	60.069786	52.886269	77.96331	105.897095	56.933872	129.749298	49.958153	67.754478	27.472034	115.530807
TLN1	34.622513	41.103336	39.913246	44.271664	57.263744	66.686172	33.330898	79.700745	197.905716	44.561241	59.073586	48.215328	52.330181	62.069248	53.165039	70.279503	61.700363	60.821594	64.329414	72.413063	70.452377	45.250401	63.698772	90.908791	58.646587	69.715195	63.122181	71.343391	68.835739	71.931969	56.254383	44.38295	58.181473	94.593163	68.095955	71.417915	50.422188	39.649189	93.89151
MT1X	52.347992	105.514214	156.471329	127.378769	152.596298	57.155788	145.535446	18.58663	30.77453	115.318993	70.70385	31.623512	18.386391	60.732327	133.666794	53.854401	26.976475	34.062103	20.716776	65.931999	123.986237	22.53434	79.717346	43.046139	36.573704	18.974794	24.312593	28.383957	56.36018	32.796555	43.107685	28.316992	138.440536	21.164431	55.529285	27.298136	85.595535	5.446284	141.936615
RPL34	132.48555	64.615799	123.699486	126.708572	75.57325	83.954636	118.94236	79.645508	91.185173	77.214371	75.907051	53.166042	34.164932	41.565582	160.40834	77.953094	62.010967	75.871269	67.8825	49.875629	52.108532	37.401321	47.740841	39.886852	67.972443	34.60537	43.335663	52.01107	46.877903	38.174507	58.448582	27.665461	62.592758	54.283779	21.927872	42.147083	31.203552	5.901932	30.376255
RPL37A	58.798386	118.949608	78.857101	107.300972	80.815186	89.488892	138.538086	63.201412	80.613373	73.282318	80.185356	44.673721	40.246246	41.738117	90.850319	71.861603	62.18251	56.304821	42.489689	71.601448	72.638596	34.139221	71.682487	49.637764	53.501968	33.672993	63.265587	39.855904	42.265305	52.770424	68.622314	53.593548	72.938759	45.909084	51.856365	43.33717	34.75243	6.193439	78.045326
RPL15	83.688507	91.053345	75.983528	73.65715	86.048859	90.799988	101.275131	72.188629	118.607826	86.422012	86.19043	44.956367	43.645142	47.803082	143.91304	82.775551	50.961941	78.248886	56.497135	57.931007	57.686436	49.974728	62.62999	43.381161	60.667973	45.07082	49.778336	48.660011	9.782812	33.717846	47.031868	44.433788	51.147472	67.032654	39.664326	58.536007	34.158909	3.155619	81.451515
RPL32	86.355095	117.206711	102.214287	96.580498	73.618805	90.703049	116.785431	65.144653	61.572994	57.113182	74.15802	42.026279	38.589359	40.900738	92.994781	74.004341	63.816296	72.928925	44.461021	77.597046	67.00882	53.274784	41.495838	35.174664	70.106422	26.07855	57.058071	50.864246	57.543633	43.480911	63.313934	62.630447	89.133728	39.661194	36.949703	38.626732	34.204788	2.06388	76.82872
LGALS7B	123.339867	574.025757	94.510628	124.849167	422.326569	193.637146	167.746506	0.259305	1.627323	242.023239	404.74942	1.242573	0.076965	0	3.456906	2.850044	0.940286	5.813458	0.578541	4.018249	8.204381	0.60706	1.434249	3.895729	0.445894	41.349545	0.195229	1.740083	0.260355	0	0.270047	0.073151	0.195426	0	1.98491	1.548715	0	0	0.335202
GPX4	49.660515	85.699776	35.266075	63.454895	51.169483	64.925011	66.834709	51.227234	49.250706	64.348625	55.314491	55.307293	75.56945	92.393661	61.227623	62.305168	56.935936	54.161808	35.429523	81.790596	83.139191	73.170715	72.614952	52.975788	83.057602	45.722019	66.010201	60.877598	9.856686	91.101189	106.585197	105.79673	53.912319	38.391151	59.182529	8.951111	71.32473	20.062801	93.991402
ZFP36L2	47.553444	81.706635	40.098553	58.657112	70.110878	62.518921	56.949856	46.894669	53.063705	68.832573	58.042095	38.669952	47.97366	39.108257	127.190926	55.598991	96.361519	61.873558	72.858505	97.344048	61.131485	22.195053	53.37397	47.48671	57.323708	65.312836	59.502895	78.684982	95.375381	50.728977	57.324139	40.246803	65.945801	64.006248	55.818386	56.394882	71.913635	73.018242	51.778847
HIST1H2AH	51.737167	109.507713	81.804367	172.591049	130.509995	49.171768	128.35379	21.142101	12.982736	84.344017	39.820068	68.025375	39.049797	115.489967	7.765979	63.635731	51.034985	27.095415	15.67919	74.405243	41.757687	43.303368	52.22205	24.86323	48.871952	16.108946	46.195263	51.117504	43.260216	70.139473	82.182068	58.053207	148.465668	33.70866	104.704201	31.559074	67.708862	37.254192	57.668266
EDF1	42.04855	99.353928	82.801231	89.306801	65.980225	68.092621	91.603096	49.441151	49.234196	55.068844	61.612541	52.537323	76.658516	70.579041	54.748096	64.992889	58.244755	57.672848	31.024666	67.744759	78.482643	91.50061	51.364151	66.892921	61.395679	25.473972	60.780876	55.983002	53.691856	68.901985	94.652779	89.781891	76.239937	41.535847	47.543404	40.124496	39.498768	18.672792	48.779686
CLIC1	61.64156	88.369614	73.756973	52.175533	63.963821	75.591248	66.918579	36.378712	35.120365	78.484474	59.819149	71.396309	66.80986	72.259949	42.883575	69.690704	62.291611	56.1623	38.712585	62.781521	49.345657	45.356434	58.72197	60.805431	54.868038	44.226112	61.494102	52.47205	58.24226	98.370819	67.896439	53.227619	70.928192	63.32233	83.898911	51.340496	59.957199	57.698978	71.285728
IFI6	20.518133	31.094872	15.844982	22.16836	16.86969	37.270908	17.803753	17.614273	15.689358	71.928444	14.912542	110.698502	38.478256	103.932083	8.706985	35.825165	65.078384	21.593891	34.858208	55.955475	73.44677	18.208429	21.686846	163.507828	44.335571	74.26239	29.11269	91.450928	211.999908	99.505447	62.235596	119.280777	90.548843	42.373596	79.855637	60.503544	108.046432	140.327789	79.344543
PNRC1	65.763939	61.09586	54.600834	44.118031	64.840668	73.835266	39.329842	78.411751	133.994446	53.26622	72.432495	51.098755	56.161922	43.064087	123.31929	49.564865	72.268143	69.447205	97.660637	55.085587	60.130875	25.901285	61.358799	26.749634	63.774143	58.695755	66.067612	40.705795	64.010544	58.758289	88.551018	55.784473	66.547768	64.447433	40.403969	62.023258	50.172867	14.464107	38.149612
C1QC	16.668678	31.546051	38.363083	38.805141	30.432116	87.883347	15.370263	49.702034	36.551208	10.51709	44.557911	77.044029	43.920345	59.26144	15.290318	80.159561	119.539062	49.686073	46.132954	83.162598	40.641998	49.536999	39.42181	129.771729	36.827541	63.603264	68.461655	77.520729	148.041321	151.436035	68.98893	34.42588	107.109741	57.529984	120.938377	67.299629	23.365484	49.782608	54.801506
CCNI	74.978233	66.51886	79.148766	55.997833	74.986153	67.965378	63.234844	64.211884	133.763641	61.376301	63.572361	62.325974	55.47913	62.76313	98.825607	59.618725	51.670937	56.810509	53.372105	53.575745	49.802273	58.968853	57.841984	54.937954	53.622593	44.942696	68.652191	51.906857	50.423382	45.788368	65.719299	59.205578	56.624897	55.957455	51.229568	50.240246	36.806309	20.228079	59.774422
LYPD3	135.323212	343.841064	199.802139	218.685745	329.58078	180.731384	143.935837	0.335388	2.095066	265.845306	139.895782	8.842296	8.047228	10.12796	12.209344	10.195953	7.038977	7.269956	4.340971	4.404148	10.119083	38.263062	4.851141	12.069966	14.967722	10.699593	3.845366	7.383936	4.80121	19.488573	10.061672	15.103346	3.441192	4.053571	10.894288	6.30954	65.348709	6.502161	66.092873
SQSTM1	34.504841	46.634178	38.050713	28.450663	49.444763	57.71106	52.535236	55.274349	72.837875	62.837898	52.646332	103.577263	56.72646	67.583908	66.986664	72.642487	76.34137	64.516396	51.563328	69.230789	57.080261	56.828377	50.410072	44.999527	64.647903	62.383915	61.143356	66.544479	65.930107	78.750984	61.585289	52.445583	78.269051	60.82	55.911518	60.85355	73.059517	39.553967	60.166187
JUN	22.73727	50.763233	79.372833	24.301754	88.103775	35.69368	69.078941	83.849609	53.215824	62.306904	37.512531	42.012798	46.376236	60.253494	102.802025	47.590519	48.249237	51.94186	125.310814	55.580517	75.269264	56.430702	54.738869	41.547398	51.659977	247.274399	40.941326	43.556309	44.032032	54.332741	59.321117	67.322693	30.955801	43.950939	39.705669	38.293335	97.652046	27.16153	27.242638
HTRA1	0.190191	23.619518	22.276028	33.077183	14.132966	86.134964	5.65916	211.329727	95.018257	14.399099	219.093002	47.401684	65.034729	36.989754	24.624849	119.162926	40.870975	92.945198	41.436878	51.631516	85.493263	33.960384	34.550179	169.537827	19.584044	88.967155	46.83297	39.367718	52.952404	48.368061	24.519171	0.072911	29.347095	92.760017	81.869179	105.593765	27.90497	6.618306	91.494202
DDX5	34.849678	60.106289	0.95657	61.677975	52.332108	56.788986	115.198685	48.940575	54.379726	47.337097	45.903351	66.35495	50.724319	64.927055	63.080238	51.007156	55.057438	67.759697	59.098152	50.666824	46.578037	61.328796	41.079865	41.939117	96.771591	32.742184	61.032558	66.755692	87.321625	166.925827	37.752281	108.697563	60.791752	51.827461	48.092045	69.231094	66.183334	26.596821	34.140678
LGALS3BP	0	50.369705	0	0	11.406279	33.457993	13.957632	51.096619	0	10.126719	0	96.635452	103.89595	116.879929	23.677696	25.136065	105.106125	69.855484	30.299198	124.661652	127.163055	130.216782	17.078279	86.378494	38.16433	45.118713	67.544151	92.288567	140.641327	65.973587	52.583405	113.308052	65.278358	34.979774	141.682251	63.107635	36.456367	49.391872	61.803898
CYBA	51.479183	32.472553	89.31868	34.442986	16.1593	59.618099	89.708389	48.966331	19.519922	17.310112	38.750633	113.511177	61.890789	32.15807	18.514072	102.303322	98.560944	48.008698	34.825256	69.860176	66.610878	35.529442	44.099312	69.281853	48.187195	36.640297	78.804375	62.822845	96.780754	121.354256	74.343719	27.948452	129.057007	77.596931	67.01429	41.111843	70.649956	20.360397	43.847668
PTMA	7.099613	223.948929	222.38768	9.26306	16.107443	151.820526	22.21464	65.570732	5.882114	6.546434	108.852982	190.936722	179.579605	13.148749	114.202255	5.492038	7.605238	8.455132	45.076973	100.166794	149.853104	17.616709	113.343666	67.913239	72.90509	20.127302	12.124505	88.313301	9.255919	13.165208	18.569838	28.251368	10.577866	7.247814	14.714861	3.996894	122.386871	0	11.299047
GJB2	266.590393	372.096252	252.403824	222.669632	470.048065	151.955887	107.967926	0	1.426417	167.938919	73.243622	6.194367	5.489585	6.276227	0.022862	3.605099	2.630601	6.988561	1.830451	4.86422	7.470272	11.548018	1.278185	17.888823	0.578511	10.102186	10.591716	11.638271	4.622984	13.026757	1.380429	2.150004	5.532817	5.793653	13.880337	4.207219	9.083057	4.064162	15.27199
HNRNPF	62.046581	80.558075	77.746452	74.075394	62.57325	49.18367	90.116997	28.199181	31.703245	52.963688	45.801952	58.311245	54.637058	86.281906	50.212555	45.461437	52.278439	51.672371	40.664841	39.795025	52.879341	87.894119	53.138073	44.636669	70.291107	26.27264	48.454693	55.202038	39.826488	103.903641	88.441399	85.859993	44.111385	36.476822	47.133518	35.104309	98.338638	44.25211	62.614086
LYZ	47.434452	37.962498	99.433159	39.85112	8.064655	71.565514	50.310017	27.265032	6.673794	11.418917	32.89249	121.983536	52.386002	58.812981	7.812964	52.784939	255.411118	87.822289	53.556767	90.981911	38.671505	18.796984	38.763252	40.663101	43.06654	46.822845	104.652672	56.839153	88.929649	115.939041	58.260788	14.908469	173.337708	86.094604	58.162498	30.157095	8.499912	5.804263	15.453199
GPX1	36.415554	47.051331	54.294128	107.335823	46.155315	65.954002	70.528381	0.099658	2.63788	0.151949	42.771332	87.962952	47.027332	74.407547	42.380428	82.94474	102.267662	55.680084	31.242197	113.422386	2.843867	72.727448	64.388901	159.788788	55.943352	0	87.43129	79.898514	3.244885	54.981518	76.798439	70.951843	87.48111	64.913971	84.276085	59.357857	29.840469	21.303724	63.6129
GNB1	69.469749	70.391838	83.681305	53.992687	62.746361	67.073807	73.575211	56.107388	74.333565	50.324615	67.864471	56.674267	85.105057	67.138496	54.237637	56.623268	55.841885	59.96624	47.63113	61.607738	70.927917	67.593765	57.210464	57.696716	55.719036	37.660301	57.375278	58.738522	59.491997	65.532913	22.31851	49.436344	27.407095	52.903522	59.449913	46.742828	34.624001	13.649805	63.515099
PERP	164.767029	200.5177	144.666122	228.251343	233.740509	144.653946	104.583412	1.527648	4.95076	196.226685	134.706253	27.275869	34.695312	34.108021	45.510246	23.631569	13.396171	12.30995	7.618649	13.207096	23.03455	15.672585	24.976673	13.770715	25.481838	12.671277	26.162207	38.942142	18.611769	26.671833	36.842316	44.223042	16.89784	5.807206	22.142242	12.633991	57.181107	11.199418	26.630386
NDUFB7	38.201714	80.596352	51.89225	116.497505	75.044235	61.160301	82.215515	40.800964	69.156334	80.30735	47.498554	46.373215	48.395126	40.894978	35.157639	41.329807	50.462605	35.049408	26.65748	54.520882	57.201015	43.423935	47.977661	42.441383	68.990501	29.285158	52.05851	57.61055	41.675518	65.476753	67.816391	66.885307	160.56395	46.77784	53.239868	30.609009	44.440205	42.617638	87.665031
THBS2	3.644353	8.035785	3.802842	10.69567	42.918911	97.909912	14.47383	33.780949	2.541361	56.02486	58.661217	62.741985	13.863944	51.929607	8.738842	121.293854	43.342831	72.568588	17.374176	13.784325	103.128738	95.966934	18.534134	109.556725	27.917597	84.288231	17.699312	14.471648	110.337891	166.203583	35.063816	30.749638	67.745331	33.324203	188.130493	51.523075	99.233932	76.509499	155.476654
LASP1	2.630522	0.890035	3.891435	2.617891	0.203579	0.742152	4.305302	0.241077	1.183553	1.667415	1.477912	569.051697	187.725571	1.323121	0.854317	179.882782	1.39143	4.740088	4.359413	254.813461	12.958063	137.508987	22.881836	5.606869	1.938161	4.144724	65.544762	0.916982	123.768776	43.234863	46.293274	0.396278	1.089429	17.047039	238.781021	3.492995	255.075348	14.45324	2.443207
RPS19	37.588512	113.145302	76.509064	102.977158	70.28437	78.271721	91.758453	43.229889	46.760868	74.373795	66.81057	36.862507	38.312286	36.982086	64.180801	78.702492	55.838886	43.511478	33.227474	63.32869	52.383125	24.691956	57.425098	49.442707	59.556763	38.937031	47.168568	41.164501	43.891766	39.822887	52.269096	36.511379	62.010223	53.549316	61.058815	36.513443	41.838455	17.134457	151.663544
PSMB4	52.391495	62.208767	66.673676	71.426552	46.447906	51.156044	65.721107	35.439423	51.698395	64.653137	47.319679	54.951637	77.358223	47.928291	40.938713	58.242146	59.614872	46.631474	27.124311	61.004482	40.144348	70.359314	64.78405	57.216438	40.725636	29.666157	56.316719	54.795738	47.775715	59.409164	62.053875	38.631462	157.144958	44.925266	61.947311	33.917206	108.846298	25.908552	69.328949
MCL1	69.596504	63.318455	98.578682	37.523796	50.308174	47.938408	54.21191	51.104389	33.893307	52.884544	44.62505	64.101189	66.14962	66.207558	56.064861	60.02383	53.267097	64.262138	76.81263	72.625244	64.051903	50.610435	54.063618	41.306149	45.907303	98.7593	46.347851	46.822174	61.646427	51.147324	60.430611	37.819065	57.817146	66.684677	62.184284	42.928707	72.556549	18.129435	46.339264
LRRC59	29.094172	50.563496	77.100586	53.288643	32.124355	31.854656	56.318546	20.715654	13.223951	44.769997	31.336451	53.123833	35.853821	375.123657	14.086337	145.377136	35.146393	64.369133	40.344582	31.998112	19.177341	41.568451	18.874136	44.563164	27.942801	18.203007	43.294403	49.062637	31.848141	59.445091	63.429214	199.526001	67.808151	31.965382	44.130993	34.489929	41.616726	42.049946	77.730995
BSG	0	76.825096	60.789204	102.589157	57.307434	48.01199	60.021832	32.652081	62.8862	59.397896	49.367638	45.304581	79.787697	59.34362	37.955215	76.277306	48.138889	26.243143	24.424225	60.558517	57.397514	61.303288	28.198446	48.677174	42.613705	36.786621	59.74147	60.659126	51.543667	104.549919	85.481133	52.682716	75.807022	28.997797	44.254623	36.630611	118.642998	20.725878	108.066139
CD81	38.913071	42.820026	24.437742	43.031223	51.724941	53.452137	30.011696	54.789669	124.634445	57.427864	70.808228	39.786427	46.685963	52.482182	37.491238	68.318253	45.131546	44.262489	65.979614	58.906189	58.860096	41.899639	58.900131	68.905754	38.62978	65.008614	49.761776	83.755653	67.603554	59.037891	54.659184	56.565536	58.779976	69.609856	74.18042	65.566025	41.687283	44.624779	78.761955
JUND	29.170668	63.752674	43.805691	50.642933	66.780487	42.235863	63.211861	65.891876	49.598263	86.872566	54.722763	36.955402	74.80497	39.309299	78.803947	42.955914	38.274555	46.239349	79.462158	45.808773	53.299831	49.799171	57.725685	53.200592	58.928242	163.727692	42.159718	45.220993	35.759377	52.523205	63.328827	56.803738	29.69656	58.359253	48.147999	61.724297	37.081196	72.954041	45.33955
PLVAP	27.296619	40.96944	42.356701	46.139713	31.205265	64.742584	31.759815	49.242512	34.734131	25.017918	56.876419	44.142494	103.514038	47.11269	28.603056	44.494999	46.604298	91.199768	130.53212	64.318535	64.300011	50.811695	81.747559	51.241138	66.067177	48.164608	67.406433	91.007439	72.065109	51.277729	65.819641	73.120758	48.727173	79.573822	60.706161	60.953693	32.494011	18.800745	39.966934
C1R	23.443459	34.98291	45.093895	75.413818	25.936171	16.777388	38.813023	21.693716	40.079102	40.518379	135.687561	28.902998	9.011222	39.785172	36.243114	106.031403	50.814388	47.315456	66.628723	73.026382	140.065735	41.246624	125.589233	68.898872	50.195629	51.794609	45.681473	35.722988	120.144272	115.655716	52.224808	41.530098	60.027	77.378853	44.187698	65.773582	31.956934	0	44.991901
IGKV133	165.060272	3.678049	385.065369	36.75407	1.251004	0.553907	126.666176	82.895752	0.040193	0	3.213242	21.786804	46.888676	16.633949	6.878563	4.627971	265.033386	21.574383	9.114145	36.584888	41.963749	1.894815	12.117217	0.076695	52.034649	0	55.087051	20.552488	151.579163	216.219147	28.279264	4.854002	232.417038	35.378174	24.886435	19.325773	1.638348	3.232164	29.072308
FSTL1	40.220829	56.249931	49.584465	52.320049	35.32579	116.237015	9.047379	246.670517	221.079697	6.850794	47.163673	42.445713	68.405006	44.743423	0	38.530895	51.575253	86.257607	43.532372	93.6651	80.880981	34.252895	26.044197	1.289738	13.746235	20.495636	53.732906	69.885468	26.062817	83.922089	10.096417	7.893469	50.020191	101.414055	18.703991	98.312302	34.487446	13.611402	68.229408
MXRA5	14.845762	16.349274	18.232338	13.049824	5.957409	48.355282	6.40803	60.384872	11.641522	11.999879	150.846878	64.923149	85.827354	50.603764	11.829599	71.609596	52.5173	97.528687	27.856781	68.551094	93.212753	59.594833	48.849171	147.232422	22.609873	46.683601	69.03994	64.48806	62.810997	120.066109	37.32074	29.547531	88.050964	82.016891	86.577248	65.305733	58.863289	21.279522	66.532646
S100A10	66.440987	115.347618	106.810623	88.579338	62.099358	92.717346	54.088173	47.198578	47.105743	92.933868	102.367065	47.974133	48.474335	36.2687	35.773167	50.547726	42.393883	52.873627	28.886131	45.441998	43.371433	46.397072	43.816547	36.072006	35.688156	48.48074	41.847355	27.681648	40.092064	76.148903	29.803375	17.612993	71.897758	38.235332	45.586788	41.38026	125.685722	12.634828	70.33709
FLG	212.831406	254.598785	30.172382	111.18055	429.11853	473.246613	91.655235	0.597771	0.711965	190.989731	342.924194	0.004928	0	0	0.013916	0	0.013684	0	0.020492	0.002741	0	0.008099	0	1.174828	0.008934	1.66705	0.060602	0.013278	0.009849	0.248586	0.02555	0	0	0	0.127049	0.004517	0.34369	0.104716	0
MARCKS	108.268616	61.447598	53.420891	53.856434	41.850658	49.895222	38.347477	68.533806	22.551207	66.695183	58.413952	70.059502	56.3269	44.799145	31.903358	52.880119	39.196655	47.11742	40.231224	41.575802	51.345009	24.805283	53.230629	66.026619	64.731781	57.533134	48.050846	86.302544	41.08041	60.182377	84.042091	41.360394	33.004787	48.923832	76.648369	47.653568	57.828918	98.379257	44.83149
COX5B	52.277168	73.633728	70.520332	94.134468	63.92997	59.059963	79.575691	37.457893	74.892921	81.339531	54.99482	38.56197	37.08778	46.990364	39.576992	68.225365	55.242832	34.613575	21.833193	48.223911	46.592239	41.932877	42.608444	33.444252	36.236935	34.133438	52.194817	37.491318	45.894939	51.675526	66.308609	49.033318	228.446747	32.819183	50.784687	33.211826	40.589848	25.285069	50.413097
AQP1	19.648579	93.583076	35.112198	27.795284	84.17646	51.762138	38.766132	113.985146	240.104156	30.312496	124.001381	41.048439	37.595242	18.574829	30.385954	28.1502	45.775635	60.924324	135.882309	34.474361	80.030579	10.369314	102.163849	27.642982	84.612823	34.381184	64.19313	53.558548	63.333389	32.804993	52.129726	41.56575	48.321133	30.652662	21.943407	49.576591	11.415414	6.809775	14.349435
IGKV19	36.281845	10.69972	443.72757	0.586884	7.336448	0.604077	66.743202	42.846157	0.282296	1.121917	0.25485	5.156517	28.56773	10.429143	7.941207	7.631304	140.397476	7.462694	3.774148	12.690987	46.59845	4.471422	14.926572	0.593132	23.151999	0.707453	27.555059	27.696245	200.656357	524.301697	52.043571	8.388041	200.199341	41.080032	81.020905	11.16861	1.294941	14.51104	5.467738
SPRR2A	218.986481	551.617004	429.983826	174.800507	365.608887	45.045418	189.369263	0.524059	1.165576	134.631042	5.529225	0	0.087568	0	0	0	0	0	0	0	0	0	0	0	0	0	0.076639	0	0	0	0	0	0	0	2.210818	0	0	0	0
ARF1	0.029372	67.273979	0	1.475316	0	62.159992	97.921806	46.522369	2.612556	113.699257	66.415688	125.37825	91.731712	78.572197	52.81768	79.426208	71.505089	60.879971	2.348363	2.040515	63.883278	161.984314	71.112465	2.455162	79.255745	46.104984	89.490425	86.703453	80.731766	92.389648	2.789561	0.000334	95.427406	54.380634	80.012077	1.828243	74.906418	2.973459	1.628026
LAPTM5	30.916372	24.606098	48.516785	29.963194	11.606994	71.986748	22.67247	36.124741	12.205358	10.485379	34.687672	104.628365	42.644215	44.02676	16.38648	68.966393	104.101021	71.326324	67.946854	65.90934	52.523582	55.438148	29.121597	102.235733	33.091984	52.906818	89.569786	64.029739	95.449692	96.082321	66.059074	22.230167	120.9132	95.49926	82.13208	42.612465	31.616261	14.017866	44.345444
JUP	93.115822	173.673676	88.972725	150.554886	150.203583	80.753319	82.760818	9.980439	6.957499	161.112503	74.663193	29.548796	34.393112	29.43469	42.984367	23.442236	21.811565	21.435497	6.750609	32.465721	35.817528	61.944492	25.757469	66.421524	39.491474	18.298538	18.827433	116.73568	34.273373	26.333828	15.105144	99.385422	18.796339	12.897792	73.170921	11.606884	43.965122	19.709135	51.433529
MAT2A	70.240875	74.697914	64.293854	55.205746	54.799198	49.461086	52.005066	38.420055	51.330349	62.43774	35.862263	57.00222	60.974903	69.266792	59.994572	49.192966	47.16674	45.606667	51.896992	65.953537	44.723755	58.934254	54.506035	37.59977	59.086487	40.716793	59.725521	71.397011	56.45731	46.172573	53.555038	64.503967	43.890457	41.619812	46.300106	46.325272	75.934433	38.883595	45.360443
RAC1	88.892143	72.50013	72.236267	60.299107	78.009705	58.624672	85.57061	37.033421	49.884724	72.045837	69.163818	75.290939	61.324947	63.378376	47.368877	39.484615	55.565865	42.384274	35.988861	41.809074	44.97929	47.388836	45.466862	57.056789	42.475594	25.308422	66.05098	50.666458	39.281872	72.457878	70.771675	50.003643	56.917774	37.034691	56.088108	32.738274	37.5294	15.770183	44.754803
TXN	100.937386	100.049538	126.863533	148.622269	81.988297	70.728683	79.760147	21.758875	33.830978	91.001915	43.009182	69.073982	55.086174	46.405956	41.501034	45.584061	55.514912	38.610455	21.876362	48.18055	33.80328	65.51757	42.903912	42.130356	59.806438	16.132874	48.596649	51.266644	29.089798	57.939442	56.13002	38.373375	37.990612	26.243593	30.771879	26.26445	51.093441	21.372213	40.006947
DYNC1H1	45.496754	66.744431	51.94302	50.449863	65.575493	53.23653	52.297947	45.810467	65.662903	62.032616	55.375725	59.687347	59.379169	65.776947	50.980957	52.999607	51.578255	44.766773	48.168098	49.839527	55.878365	57.377357	55.129101	52.526615	54.806019	40.650661	46.936089	51.382408	47.342285	60.877728	58.862385	52.470623	52.106216	46.928303	58.937244	42.632416	56.618057	46.794064	49.635223
RPN1	93.548515	70.150856	83.03289	62.220585	51.464184	50.526566	76.31311	13.4575	37.604439	42.013081	25.736715	81.119415	71.059563	12.91933	46.437233	52.451984	60.180923	49.731819	36.824959	65.141754	18.174702	71.257957	53.333492	57.213184	87.375832	37.536518	14.585416	65.833679	67.362923	80.447739	22.685265	51.239075	65.203728	52.044228	59.55204	42.424618	78.26403	16.532784	47.061478
BHLHE40	44.511005	81.229424	66.076111	39.449623	94.399063	55.323925	81.774635	20.216839	17.752728	95.158691	63.719418	38.377953	49.293339	52.143192	54.332077	32.924484	27.167688	49.072121	40.373116	39.061058	93.496696	71.467941	37.447876	53.396568	40.545898	40.797611	30.172792	74.160599	46.862595	53.922634	50.836605	92.3172	32.198292	38.943268	49.364918	27.381298	51.077244	65.750946	74.425591
HSP90B1	146.702972	66.520821	121.456505	72.246597	32.004353	43.661121	5.06233	37.94313	43.904713	34.125969	16.039396	98.979874	65.788124	62.911545	52.460346	54.305328	70.622192	52.642632	3.521058	57.068039	49.400108	61.407555	71.880936	46.550617	59.228252	2.192045	58.007172	56.928673	79.043755	94.195847	69.159653	43.833282	5.432064	35.890022	50.798618	33.729321	79.147591	23.856859	3.266378
SERPINB3	326.804596	365.33905	519.511169	196.611557	275.192017	96.873871	153.362518	0.804537	1.022999	90.194962	29.882359	0.074902	0	0	0	0.176168	0	0.121702	0	0.034032	0	0	0	0	0	1.026085	0	0	0	0.27701	0	0	0	0	0	0	0	0	0
RPL36	39.218941	98.708389	61.245052	91.534744	51.045818	64.71283	107.945595	43.225853	32.460621	47.750652	52.794586	37.072739	37.723789	39.395172	57.914402	59.865288	50.625595	51.586952	31.14357	58.271774	69.41172	26.155546	40.437481	23.932888	54.053719	35.972973	55.510574	38.591301	47.156548	45.055939	42.316502	35.093918	182.628754	40.084019	43.531567	35.09697	36.396889	8.760781	82.11824
FBLN1	15.286812	30.878378	29.037975	45.025688	47.171886	59.387768	16.954615	144.876282	80.855675	28.971109	112.506973	30.254642	33.776089	34.064968	19.952932	47.976948	44.272785	86.623726	31.544304	99.105583	81.11554	22.817659	76.669754	65.869446	42.504143	66.84301	65.0849	45.602501	47.606861	53.784409	38.075256	17.809734	36.39822	85.402145	59.055645	126.223663	20.141006	19.909462	45.535961
YWHAZ	182.793594	2.479949	4.132524	173.952881	150.698547	108.83654	4.523118	42.54768	59.918327	174.276535	87.259201	1.517177	54.718624	4.148596	58.636086	63.805527	1.868988	48.7528	3.660319	68.147072	77.325241	55.357403	1.794928	50.540215	51.69043	63.005013	5.767817	1.037797	2.033027	55.81839	53.321362	92.014565	2.366896	49.841846	58.575859	35.062916	36.164677	1.672108	59.738914
ATP5H	66.283592	85.083252	76.758652	94.113907	85.434563	66.343315	74.963135	30.897909	58.964729	81.753723	47.982445	184.497131	49.022038	48.082035	30.684942	48.070057	46.063015	49.15905	28.294792	40.839092	42.987122	56.001919	35.321587	37.256062	44.880928	27.242407	30.513342	31.428896	40.768402	48.19709	37.094688	39.897293	62.802864	29.535316	50.249393	27.381037	57.390659	9.50746	46.41011
SERPINF1	39.438305	47.493374	22.73642	53.64912	44.210457	101.142296	17.848591	56.666367	111.157196	34.559689	110.397118	38.901424	56.010437	43.616459	18.220184	46.649174	20.109114	98.637291	58.912445	24.875828	62.901566	53.030506	29.181484	41.461742	42.237583	36.555325	33.176266	14.20683	64.22538	91.917557	44.358868	18.115412	81.303902	119.045364	60.228004	114.26564	26.608652	15.022822	51.800484
PRDX2	50.331856	80.697121	56.839176	65.84388	54.518444	52.552555	67.619919	35.029526	41.617447	83.882408	50.225933	40.604603	57.358948	73.616447	50.483177	53.085484	40.210979	42.911995	21.388262	39.148712	67.797913	51.977955	60.529957	25.130453	66.614044	18.058527	41.620403	56.120003	33.175102	74.16806	61.244057	65.54731	40.14809	19.069651	53.585915	31.081102	53.557835	42.582378	121.706139
FBN1	24.704754	38.812042	29.359468	26.105368	16.408775	88.024086	9.49512	133.510773	70.286972	15.51512	164.972061	31.32321	48.326221	37.992771	8.303439	62.069611	37.162163	59.885101	40.741825	47.798122	69.767509	39.089874	43.267693	135.639542	32.295502	49.204956	47.278488	45.492706	54.128838	73.816467	24.335173	20.287254	48.79353	81.513298	70.341965	61.999146	41.044624	16.990408	87.770401
HIST1H3I	53.550129	67.772423	73.9524	141.320221	89.847862	53.840355	72.596771	18.337149	3.299347	89.411179	43.565445	79.857597	15.869357	155.030731	7.45995	51.620842	60.135647	30.729988	17.224571	20.23867	62.571178	37.206409	54.355301	41.647682	16.436855	29.790169	33.040726	49.984646	32.293022	27.014917	112.661293	62.559566	77.468407	33.210552	52.186554	18.196182	89.509117	13.714297	41.907478
SPDEF	44.39819	54.756519	32.616585	68.602745	69.376671	12.873498	101.357681	0.251149	0.366218	58.052052	14.057251	94.544342	48.378784	89.95768	28.607203	55.714355	40.867599	31.081976	12.847727	62.996246	20.528437	170.713272	46.901131	59.459385	74.448128	11.069551	42.989471	52.402245	31.358719	39.156109	116.827347	83.527107	5.925386	22.529701	72.655273	21.891167	74.308784	116.836014	46.103859
PDGFRB	19.201221	27.92864	18.017429	28.505178	23.340128	73.291534	12.447137	113.355225	64.150185	28.571669	76.029884	38.261314	65.691521	30.730856	22.058441	62.368702	37.679718	66.187363	57.291683	53.364334	77.198997	37.566097	57.945148	106.758636	36.656326	76.077904	51.544647	83.805763	55.687386	53.763817	37.039482	35.21582	30.789999	96.675766	68.312927	90.666832	26.767075	19.99135	69.636024
TUBA1A	43.570484	44.720249	42.348007	36.390774	40.676655	67.529732	31.92091	55.639996	38.466724	38.112865	49.347198	48.772652	53.508129	47.854908	57.521259	79.095421	52.575508	65.410072	48.832981	74.291496	43.282871	41.828041	53.657986	50.881821	44.043541	67.514458	74.119247	67.327682	41.044758	87.251358	45.140335	39.073906	75.834358	46.468491	28.970625	66.098305	44.548344	43.350948	50.793167
AC2470366	12.053394	0.010306	109.293877	0	4.098516	0	59.996056	0	0.074896	0	0.130277	3.2422	0.00959	64.048187	0.720651	0	144.438446	2.410552	0	7.101107	20.496576	0.549157	5.436092	0.201379	0.062534	0	1491.878662	0	9.706119	0.034396	0.018621	0	66.834785	0.156617	1.041698	4.950581	0	7.745996	3.225668
EIF4H	58.85355	73.241211	64.026505	57.748642	71.470238	64.136368	77.278336	47.356834	70.27269	57.329044	57.869568	43.006096	43.865288	45.493626	59.877514	68.596085	45.126831	47.997719	36.076302	51.823395	50.693592	50.167473	44.976921	46.373173	41.764797	43.166733	36.743011	45.86557	44.887745	47.150204	55.364208	47.550545	59.704491	45.117229	53.605602	43.170029	49.820576	29.600336	42.632317
LGALS7	59.647202	270.230164	172.687759	317.912079	258.737396	264.212402	84.531227	0.159923	1.644602	357.012543	185.778351	0.552122	0.210613	0.12892	1.515659	2.169403	0	1.382026	0.943061	3.088535	1.499802	0	0.97133	6.576203	0.535541	19.793247	0.411864	3.004459	0.425378	0	0.169753	1.100308	0.14216	0	0.408296	0.407989	0	0	0.834055
OAZ1	67.660202	80.916084	70.679146	91.907127	50.081879	58.884834	56.559582	45.021301	45.9986	50.120426	52.214725	35.918083	37.379921	56.715218	40.129444	73.198524	57.212811	32.529396	27.818907	49.753052	46.327831	43.870483	38.466202	58.203426	32.900566	31.278297	61.903049	58.467533	44.038395	82.887474	52.495731	62.474545	70.27523	25.994009	62.947277	40.564079	62.75061	4.959842	56.450951
SH3BGRL3	63.681129	96.608429	81.775841	68.583321	81.697853	80.573982	62.288883	36.469624	23.654818	77.303825	72.781067	53.181435	45.01955	41.317772	17.708164	49.100086	61.723133	57.72065	48.36525	49.402016	54.249554	47.670284	36.593204	55.296234	36.566689	31.905567	57.223885	48.223949	56.323036	61.569973	58.757839	31.291859	66.313972	47.672195	39.643921	34.58548	27.685335	16.010162	37.397568
H2AFJ	36.703033	83.187607	39.797295	71.821083	31.05895	31.498354	76.565521	12.286255	22.161808	58.688293	27.903072	91.848686	63.900173	42.981686	32.404716	69.430748	27.930819	31.566257	15.420453	28.1019	34.834625	206.059006	25.229771	25.611326	70.157944	22.656734	83.63591	36.77787	50.919922	27.658365	69.849396	55.903824	13.313012	26.080507	93.276054	30.121347	94.60807	68.936638	65.159439
SFPQ	69.62265	60.56617	61.505203	62.314384	60.010799	53.056545	61.708622	40.145851	41.176746	57.022316	44.817459	57.85783	57.926899	57.385796	63.205315	50.173233	47.450417	51.819618	56.432095	46.84713	48.005005	46.185974	46.364193	34.246002	53.80547	42.5583	43.226772	42.448734	38.688267	40.605122	66.269669	45.036667	44.172176	45.453781	40.034687	42.803978	66.133667	59.967487	38.522652
IFI30	30.014803	32.004745	31.375633	30.892174	4.81656	34.300522	28.022348	11.207269	4.13691	18.369606	11.857767	101.474205	32.001911	51.403683	15.566078	89.138832	112.047836	48.771156	37.042149	59.875347	50.399174	74.238495	21.841908	98.005531	11.311294	44.523106	93.564568	78.961601	63.811794	146.976181	46.850826	50.241241	85.369125	32.122856	140.946274	35.694489	49.092873	5.000124	63.053532
RPS26	104.512741	72.804436	68.260719	70.588982	54.753521	42.890057	63.857689	21.021923	27.265625	71.535568	90.615997	43.719547	48.954372	61.023174	32.264339	45.838196	42.961926	37.056908	78.207153	118.357193	35.362869	81.936432	29.945427	26.50934	36.889507	24.862398	25.606546	29.003298	25.37985	60.087746	109.999237	41.803341	31.80368	60.977695	35.187119	19.962442	50.475601	7.731929	44.85273
GJA1	150.211792	171.925491	105.390526	129.240189	188.290634	168.250565	54.228378	41.793663	27.731962	119.203255	197.762894	18.337328	17.170662	12.602012	19.044565	67.811485	9.770861	42.07444	12.340047	16.436958	25.592323	15.03199	16.248787	60.777981	11.355239	39.908581	14.569917	19.135595	20.026127	29.710175	8.971375	10.3588	8.523172	25.249269	20.330675	22.866419	13.746825	12.128995	27.183683
PRDX5	43.565376	67.178558	54.49411	69.444481	59.381737	53.368942	84.049553	37.106461	36.954601	49.053467	51.005268	37.374115	43.753277	37.972057	39.323883	49.001991	43.307194	36.481129	23.363077	54.907639	69.398781	63.043549	35.291813	38.623119	63.195084	26.953939	51.566986	57.025276	53.739681	56.7402	81.797043	56.346378	57.338596	35.525036	49.03878	32.191376	57.398323	38.441757	67.447502
ARHGDIA	38.60569	59.421547	59.916664	56.85849	67.640785	52.910709	59.385056	31.161158	33.647713	65.438408	44.29071	40.037033	57.750786	61.820515	30.249268	42.716003	43.388046	51.732754	32.794422	41.617313	57.986446	80.427048	33.401333	60.107372	33.199783	41.303669	42.740059	52.29174	52.289764	41.991646	77.011559	52.151142	54.40781	36.614418	71.248894	31.1514	53.136631	44.54393	68.087013
GSN	14.993166	37.007603	51.47538	47.248325	55.675056	79.60051	35.122314	45.72316	101.07402	41.103764	43.129528	31.215679	42.304794	27.433361	104.422935	4.629452	41.35928	86.563263	82.881065	68.270866	49.292297	0	80.991898	92.7817	39.00145	57.16655	39.197083	62.197792	68.559738	37.604321	42.241516	27.861544	32.45467	45.726845	73.17807	51.411671	0	44.240963	69.522705
ATP6V1F	39.7523	75.094482	51.688442	57.809994	50.919498	54.254585	76.351692	36.345417	32.855942	59.680954	48.927929	64.03315	46.082039	51.193207	29.19957	52.924347	56.53487	36.470264	27.14673	56.652798	54.006256	87.583488	39.109554	52.656193	39.345501	27.32835	53.139748	67.169968	47.554386	60.171093	74.71624	38.975925	67.629585	31.177311	69.077095	31.628672	39.102444	17.812639	50.900818
IDH2	29.185102	37.910046	43.418442	43.444756	37.04184	26.453213	66.462318	20.932739	26.316521	43.825275	29.92304	77.304848	137.670654	36.641983	21.757143	30.415037	52.098087	28.977484	20.709873	61.68116	53.661987	98.582436	37.383789	25.986517	62.923115	38.046207	46.93412	49.463116	82.065926	145.709641	119.760185	34.52763	39.862381	17.453917	42.571316	32.918701	57.741077	46.540604	48.631775
IGLV151	70.290482	6.326056	104.955322	31.439007	5.103029	0.253536	112.327133	318.800507	0.582569	1.147793	2.653939	13.609265	39.333332	167.100769	11.212376	13.280067	36.441948	18.534636	11.486854	46.645851	88.832153	7.329412	24.966429	0.501581	65.873863	0.372224	91.043854	28.385489	115.108231	80.570641	59.387672	12.774368	227.694656	67.878532	37.446377	12.851443	1.85708	4.793044	13.035808
DDX17	64.08017	50.277393	53.255177	47.189819	51.13419	52.995178	47.398727	43.724007	60.009624	50.87619	44.40667	48.86784	42.388889	55.137062	92.497055	59.814518	53.103561	64.343468	65.083847	48.535801	69.153023	41.762894	50.455341	39.361164	52.757378	37.641144	45.24321	43.196144	52.392815	33.481113	34.208931	47.168453	41.986412	58.294212	41.310867	45.023064	52.8437	23.783386	43.282219
IGLV31	48.687943	5.866635	54.413181	4.366313	6.687412	0	25.236904	62.298656	0.14865	0	1.087964	4.493991	16.467777	43.587864	0.095822	2.705462	699.4104	7.251602	2.961371	13.145398	18.314451	1.130571	9.736424	3.13462	53.974846	0.182207	48.616734	7.446651	222.454651	107.105034	18.457829	3.15241	306.45929	110.766891	11.510892	6.925681	1.478836	2.092198	14.592189
EIF4B	91.714661	49.382462	74.582664	35.445923	75.123161	72.333443	48.945744	68.206818	38.863117	30.136127	73.201324	41.174019	39.342484	52.762009	65.605164	75.197136	48.694511	65.953033	54.184219	47.32341	58.716694	21.630348	49.55661	24.950367	66.073547	35.184078	53.9119	39.663776	45.362099	33.713512	21.730576	52.81815	51.786716	49.795513	22.557371	48.219223	34.358143	14.026802	49.594097
SPRR1A	125.387871	286.468628	64.333229	330.337372	606.332703	168.070419	73.127007	0.297648	1.383721	170.316452	84.068192	0	0	0	0	0	0	0	0.320328	0	0.192981	0.179082	0	1.454181	0	0.190313	0.16985	0	0	0.291592	0	0	0	0	3.334205	0	0	0	0.430093
TAPBP	50.454948	45.989487	58.37178	36.40147	35.718422	42.552868	52.593826	28.137966	27.027142	42.807632	33.337807	54.301804	54.610943	60.521019	38.804539	45.977856	84.224998	38.193203	49.047123	66.001564	41.194504	59.693398	40.528858	44.895359	31.756851	28.306061	55.182087	54.218277	65.94471	67.738663	48.155422	31.874554	121.325066	54.134407	70.667671	37.731083	39.881107	22.21546	54.841244
RPL28	33.880852	90.709846	81.546005	129.219452	67.144585	78.233582	66.965668	35.429218	31.453506	56.372845	65.223358	37.5271	35.331909	31.105684	66.64016	60.074368	48.167789	34.967773	37.025055	32.921051	46.539738	28.449818	51.077576	30.457373	34.916649	31.178711	58.013493	34.417969	32.046364	28.768797	71.657341	36.57489	50.105011	36.780544	52.892254	28.773338	48.602184	14.615531	76.299225
PLP2	68.472221	102.237968	89.433189	80.823151	79.891357	67.812599	66.105537	23.226767	37.074268	85.064194	62.577457	53.176991	30.679041	47.712585	42.437687	52.241814	46.402596	39.904285	23.558123	51.729492	50.090908	88.964684	23.681093	27.947412	24.528675	17.972128	50.345531	45.013046	30.4767	74.177002	31.582331	38.123192	34.071316	25.435673	53.175575	35.501888	42.106503	15.986771	44.584049
SPTBN1	44.559338	49.950706	55.69178	58.380371	67.200195	55.137074	64.440613	68.635124	91.676407	46.041615	49.57103	42.89172	56.76284	43.112354	57.71986	37.600372	44.592537	56.979416	68.189003	53.702667	48.353775	26.035812	63.97607	31.200127	44.628101	53.495384	50.967834	54.888046	45.210075	28.870981	64.669159	37.53014	40.495281	47.825428	34.873032	51.371235	19.979328	18.904385	24.175217
UBA1	36.430191	50.432098	47.877625	46.727428	47.771774	33.87204	51.427475	25.61554	13.114731	40.90892	34.068764	57.508545	55.694656	57.256115	35.154728	55.346565	54.814129	39.786835	36.582947	61.234314	49.568642	79.681648	38.073364	41.962036	36.477715	33.753704	63.102787	63.463493	37.923515	53.628498	77.189026	49.291924	47.043087	40.980587	31.549076	41.725418	86.897209	48.004337	88.611725
PDIA6	74.255157	61.846436	70.641228	56.352203	44.541508	40.655468	49.80772	37.861256	39.563736	37.559299	40.422882	77.973518	76.196793	49.005192	37.743011	5.72933	59.793915	37.640514	7.994102	49.654224	38.051655	43.486351	62.849373	37.030041	81.330376	27.63479	43.102718	52.821629	31.751951	75.635628	98.325081	28.021717	60.195141	37.44339	65.680206	28.987261	62.054077	11.315255	41.496391
PDIA3	99.542641	68.805283	66.084709	59.587738	46.919052	48.441433	66.879326	36.765285	39.709118	32.660431	51.009674	56.31543	56.020557	41.043461	39.342976	42.7943	50.776604	31.929924	27.003986	55.347115	41.253078	18.141285	62.284302	63.147602	42.300777	21.195866	43.358337	39.691269	82.459785	61.737869	63.171562	42.198971	46.619995	26.886347	57.517662	25.801514	48.715878	21.583569	56.640717
IGHV12	74.321747	10.475439	269.426941	0	0.354535	0.176781	60.195988	47.748051	0.449686	0	2.131969	6.620517	26.327826	15.329581	2.119787	1.049704	8.271915	0.347699	0.202535	40.39333	6.320932	0.05942	1.89332	0	2.67724	0	7.938777	48.251991	180.721848	54.315781	1.874372	0.580355	923.703308	71.942436	0.304222	7.110788	0	0.379359	7.565299
C4B	16.311316	51.208183	2.663205	2.552956	2.056247	10.009854	1.39032	3.528439	1.991308	109.747391	1.177564	22.031256	8.583717	142.25528	150.96756	61.52948	107.581291	32.806175	50.682278	53.402752	35.240578	19.09606	20.740664	15.144476	33.308182	15.729836	119.792404	34.450096	109.102722	10.132025	39.224194	116.531891	7.517651	39.673679	77.501953	45.830914	19.54088	51.532459	237.68631
DHCR24	42.011257	56.419605	32.796535	38.142948	57.39669	31.586004	34.341518	2.24765	2.178649	63.829758	32.799046	76.922897	49.550861	29.319977	28.436672	16.437901	44.652004	21.491278	10.219214	64.647232	59.366646	33.704086	50.397785	15.195639	94.281876	14.584405	61.428551	71.977829	46.13863	58.679302	89.826477	60.362713	9.542476	8.616222	33.922104	20.265232	352.267181	21.44663	40.981213
BCAM	30.600967	43.953732	18.794065	19.50843	21.670893	31.768871	47.830589	22.252298	26.19039	52.275314	22.203959	21.024992	91.5112	49.317982	74.564514	64.160416	28.635464	62.662411	45.896385	85.277023	57.877071	200.254456	44.462337	38.694275	49.203217	35.314877	43.942829	123.066765	39.404587	7.32256	59.644188	95.914955	17.710215	25.665947	17.875746	50.053623	6.593237	53.406277	50.455807
ALDH3B2	47.349171	137.603241	26.718416	61.139759	127.527359	40.673115	38.752151	0.04728	0.337444	52.43779	45.19603	44.748905	123.733238	36.241371	35.881836	35.479794	16.389732	36.792885	7.770429	9.683024	38.464958	68.877853	2.356941	4.213166	73.804718	1.441508	18.144705	115.96907	3.787467	60.086025	113.656235	210.860901	8.023235	6.499912	18.845453	29.364708	129.681412	17.252609	28.317221
HNRNPK	38.326374	47.373482	50.552624	51.785576	61.03484	45.308559	78.248711	20.461256	28.950504	3.333578	37.195351	98.961357	50.924511	66.543961	38.810772	51.378128	46.017479	42.416115	32.057682	58.222557	54.472603	40.234947	40.239185	56.966461	56.757111	21.333599	54.389221	53.737988	42.046551	63.926411	65.765419	59.756695	66.172272	32.289825	29.471968	50.99839	48.210445	19.362375	57.209465
UBB	31.399128	71.989632	39.193127	32.803905	26.419388	36.168171	81.51886	56.051617	45.478138	30.736633	48.687305	30.818575	39.894653	37.416698	39.254871	94.15934	48.709446	53.208473	25.678146	59.618965	95.349358	48.205688	37.649971	37.63393	40.344151	22.46418	54.328575	57.340969	46.586349	43.921131	47.885494	53.113914	36.601509	38.55909	65.3078	52.43924	27.767748	13.257254	82.477936
TPM1	21.219696	22.223139	15.499244	18.568432	41.9813	51.919273	6.140337	52.746235	137.20723	28.610292	53.35368	51.313549	56.979244	25.827061	42.465748	55.255211	44.735058	44.203857	38.370323	43.608776	64.891953	39.140358	43.4347	94.530251	27.049738	28.471249	37.31358	82.190247	46.069794	54.793407	65.041817	40.043545	21.83704	62.694298	52.377678	60.613239	35.639465	48.818378	66.837013
HIST1H2AL	49.673126	68.007408	66.228699	112.894188	78.087524	37.087936	84.788429	9.503202	0.837582	59.27412	21.364811	91.492096	36.922497	104.97715	2.34926	39.14806	50.361385	19.291254	12.82103	38.58728	80.206642	50.806133	43.467407	25.244974	28.90027	16.924509	24.471628	39.277077	35.784241	54.00293	92.661316	44.062717	86.077362	18.788914	63.556973	13.544035	44.577599	34.111813	36.494186
EIF4G2	66.537407	71.466225	85.839584	62.3545	66.273834	66.337166	69.975586	31.23094	51.595024	63.772652	61.876644	60.254242	44.520981	56.167969	40.111324	54.075058	65.711098	45.36438	36.964947	36.971123	44.388237	29.059181	38.798611	39.187222	45.037071	16.058498	45.034454	60.166275	32.912586	43.498768	33.488289	37.142319	30.824329	54.747581	50.437561	12.274941	29.640409	4.215657	30.901644
COL18A1	11.78572	31.211794	14.579599	64.17009	27.601763	52.678143	22.800814	86.524506	32.15641	28.036926	41.941536	42.347042	82.407074	27.781109	11.646157	39.528648	42.509254	31.1201	35.647091	32.816162	76.553818	31.427137	47.467369	73.532166	22.266218	67.281914	44.723404	79.016357	39.371159	30.959934	55.408989	30.037382	26.004028	102.740791	66.655701	68.150002	22.482391	108.928329	61.14436
ARHGAP1	28.844873	43.572578	29.486361	41.616089	50.121582	52.261459	48.336765	46.504711	63.655521	38.693401	74.144302	37.215275	51.115635	53.945339	30.764416	45.583767	33.857658	44.537838	39.584843	56.448963	52.334515	50.492832	37.857212	59.878151	42.15509	37.199406	41.964512	56.746662	45.110649	54.183323	47.785809	42.754787	34.081329	49.830856	69.439461	59.279091	31.175884	39.404106	50.733498
BST2	34.338158	39.773121	21.905062	42.047043	19.409302	25.505264	8.500468	26.980919	21.666708	41.812984	11.616024	90.661903	35.08445	82.531715	23.197882	44.605568	62.99675	31.154961	39.039463	70.975098	109.35495	35.395481	26.074659	62.627369	28.132206	26.823946	36.767296	62.396347	82.965782	143.121368	26.514601	86.909065	80.509781	30.425976	62.971321	42.443684	23.589708	44.693932	24.165316
H1F0	49.696205	50.8111	43.555202	41.899586	57.40271	47.369843	98.754044	27.175657	28.94232	54.062717	45.788143	71.009537	35.239025	43.436287	62.171059	55.125881	46.159782	28.688871	19.517378	63.373852	39.999477	103.483337	48.04348	40.04789	35.153019	19.014809	45.914623	39.274036	33.105415	19.351244	58.551144	82.345711	27.099012	25.694971	49.500629	30.817432	57.726448	38.537086	43.325081
PGAM1	51.658283	91.976334	81.358971	88.162201	76.682381	69.399193	74.253479	33.002754	48.721451	74.737282	58.397121	35.029503	39.992592	49.118248	23.349953	48.997128	37.551254	30.60416	19.876595	29.880362	42.372372	50.202354	35.337643	44.980186	31.454443	32.461178	29.49572	36.567471	34.309132	49.304924	56.080368	31.652872	35.997231	36.212765	37.290985	29.463305	49.260185	18.423868	61.398277
ATP5B	81.658691	70.237015	90.314262	91.431686	54.588882	42.073345	51.235229	42.229603	58.006199	63.415024	52.734928	37.232346	46.586552	44.129604	42.194096	53.409317	45.958191	31.709642	24.67655	41.010471	48.643585	47.764694	24.048811	36.684227	42.443443	39.567879	27.385706	40.019295	37.819923	47.430573	48.916222	36.407837	54.075977	27.804443	41.551907	33.93568	37.525349	22.154076	43.1679
PDLIM1	41.498833	80.452766	56.008888	39.261391	41.024525	61.22617	31.271067	33.372952	29.844292	79.818115	47.448845	31.214537	61.321766	58.02327	54.325478	38.036007	35.494644	51.671413	46.590942	47.286381	59.876431	20.06134	66.162933	13.610401	60.511269	25.163134	33.019123	53.048714	31.01391	32.919392	83.099709	58.832878	22.590786	46.440525	24.218416	44.746319	100.171074	18.98572	39.590012
PDIA4	52.619038	57.403263	63.858078	36.306187	48.825558	29.986387	75.541916	27.025522	20.151726	30.499958	32.548477	73.361519	44.657654	38.41922	24.842138	39.877316	42.220905	26.584793	20.691982	57.918186	37.554676	50.018787	57.475349	47.481544	56.689018	22.453583	49.92374	60.21241	64.798386	72.303421	89.111511	38.552452	44.425041	32.015011	69.870018	26.024754	61.1842	23.015205	46.230381
SOD1	73.336823	44.804848	54.480247	55.763836	35.124546	45.769047	49.475571	29.144434	57.566795	70.054214	27.017508	50.330879	48.427826	46.242764	49.171494	53.648708	45.822948	43.045494	23.800961	38.200394	42.647594	56.270859	48.274555	40.671688	45.587444	18.066261	38.151508	83.114632	44.411205	54.361263	34.054604	69.859398	41.283192	24.32786	31.382755	28.266073	46.16077	14.407041	84.289848
HIST1H2BI	43.011276	87.766098	98.12735	122.154633	76.672928	43.49873	97.95005	19.251226	8.036539	55.233543	39.013634	82.600311	26.880976	86.780197	3.474691	32.458298	48.746605	20.437056	8.952197	22.971394	22.15848	11.80249	44.805038	15.311611	38.386986	18.422712	16.650843	29.440432	50.196049	32.472576	54.274727	61.312618	115.027672	32.820435	39.150105	17.818432	81.644997	25.003895	51.152306
VWF	15.734826	30.968468	20.451427	33.950096	30.034487	51.559647	12.736318	75.340652	59.247711	30.180067	34.024578	30.412718	51.271557	37.465954	30.482145	79.405434	45.299171	68.637535	100.447823	63.707474	63.362309	18.990084	72.733055	27.922466	105.029579	82.99736	52.476521	40.808167	70.485527	22.753098	30.658264	16.684341	24.104294	76.875763	37.663048	75.867851	13.85615	11.59475	27.937782
EIF2S3	66.629982	59.166637	50.042812	48.278297	48.210892	42.842976	53.030281	32.193817	44.360352	46.500168	37.199074	45.436333	47.091248	60.84058	60.464211	59.921593	54.853645	46.847355	43.351749	52.311531	46.445869	43.388283	37.253044	31.128469	36.572102	27.909264	38.000072	43.286163	34.707283	42.070194	34.496475	30.829731	43.650475	39.631763	45.172848	35.73521	62.597813	17.11405	81.125839
SPRR2E	165.473892	464.692993	261.927673	152.471863	307.349396	45.233639	150.694336	1.335774	0.956242	187.210434	32.089279	0	0	0	0	0	0	0	0	0	0	0	0	0	0	0	0	0	0	0	0	0	0	0	0	0	0	0	0
P4HB	42.955635	68.760834	58.428444	57.041119	54.656395	33.73074	52.85915	26.096254	22.811153	48.133766	49.170845	32.363419	82.360405	49.973682	22.252821	45.638969	33.432007	31.348993	17.997059	56.345097	30.100058	48.993549	21.9093	52.963825	46.691841	36.735085	27.318293	47.267097	77.205864	53.926189	66.831123	57.534222	35.655235	24.285376	55.784088	35.900852	100.351326	24.120001	38.399189
SND1	39.615063	52.657578	42.674706	32.507664	41.193867	37.74971	62.08009	31.792969	26.038948	61.071239	35.268391	36.921432	43.397617	34.628063	39.172592	50.421585	42.90913	32.713593	30.022409	44.408707	40.499996	34.212261	56.524044	50.752247	60.037498	34.331707	49.205475	46.962513	52.666237	56.203671	68.6558	40.255585	58.013592	41.523178	60.951439	37.031555	67.37429	43.592533	50.296398
SEC61A1	60.137074	68.777596	59.149326	60.145897	23.163166	27.553072	34.138103	59.994114	15.874524	51.728302	64.381882	69.559319	71.522079	65.531952	40.830883	17.791349	28.606569	48.028793	16.737598	73.833054	29.63162	29.908297	27.479185	29.686552	91.366547	38.793415	29.868765	64.979362	33.890091	84.335281	70.10347	23.898977	36.43734	22.05541	63.30489	53.244534	37.165375	15.861886	25.015882
SLC9A3R1	45.060547	61.022346	39.918106	70.547424	78.510483	18.552341	66.432991	3.785446	2.909558	58.195908	13.59952	134.7211	64.940544	77.402634	19.83534	40.094536	46.615623	32.388592	18.692337	49.055222	46.134663	123.586365	14.626975	25.311184	46.229237	12.442306	21.841803	64.065445	45.958199	35.33073	73.753181	46.386234	31.894905	14.604235	31.485926	10.854093	44.28009	50.196178	83.025017
IGKV116	15.485068	4.883169	136.217636	13.350667	6.442613	0.169062	21.626621	4.768888	0.081236	0.489656	0.501552	8.547808	14.801699	18.102764	7.514469	3.919461	112.631874	14.999411	13.5318	10.358027	83.048103	1.587566	14.870754	1.55306	94.412811	0	134.343597	9.462947	191.711868	696.178162	18.060349	2.85695	28.776489	15.55562	27.449663	15.966549	6.041988	3.603427	6.920508
DYNLRB1	36.290508	45.263103	46.026619	40.675007	48.358509	42.18195	47.057709	33.311886	41.675655	50.617443	40.204494	55.453346	47.961311	59.593449	42.426239	35.937813	39.093884	42.848076	28.484001	55.267632	45.028267	135.905472	43.255157	41.725548	44.830715	15.807052	48.165325	47.773891	35.191486	43.488415	70.989998	59.279293	59.298996	24.485888	36.390026	23.582937	24.933472	23.141825	50.886383
COL15A1	34.452187	36.918121	44.433968	37.973015	20.782053	82.162064	17.688221	92.11512	59.77216	23.170588	72.658661	36.307663	54.221989	30.213985	19.872284	49.642113	37.418289	71.42659	77.743042	33.27367	43.495937	28.402121	48.050175	17.243517	33.648563	62.214512	48.384552	58.108902	52.800514	34.771965	36.221069	22.877552	46.939953	87.098686	60.946232	59.636345	20.464157	23.610411	33.3414
SLPI	93.463783	112.14296	108.54953	87.653084	116.211678	64.632774	89.954506	0	1.792973	105.506836	19.924028	1.23418	82.958672	3.745727	59.813683	9.357459	20.505457	4.45426	2.872112	16.150263	16.108089	3.47348	56.583035	5.230712	90.204727	3.201272	14.063881	27.614765	11.446684	96.705025	36.869022	2.423391	78.057869	2.734562	186.43222	14.832034	93.544945	1.118901	4.274056
IGHV348	70.851372	2.752337	102.213966	2.66174	1.075862	0.338956	105.93618	568.771118	0.06966	0.144162	1.058538	4.639778	23.094967	55.32547	8.960744	4.795643	48.549088	15.127457	5.659156	24.430122	76.266869	1.251901	13.389709	0.130498	13.047874	0.23949	127.419327	28.114111	126.893539	8.954307	17.527754	5.234481	172.156708	62.083447	7.949932	13.880617	0.559449	1.242722	21.354975
IGLV211	53.671463	2.006823	136.38475	0.682848	6.847913	0.377394	114.161591	40.282269	0.457026	0.176869	1.622466	12.65924	29.206606	29.021091	4.970377	24.358852	52.695465	23.195402	13.387964	29.659569	77.755898	6.10037	13.448084	0	30.165367	2.115119	64.136169	38.5341	324.693359	39.242004	43.859192	10.243304	350.084839	89.542473	37.986084	26.222921	1.895706	2.213109	8.170187
UBC	91.062973	42.64518	35.107712	28.12878	45.53606	48.72694	26.291136	22.169369	23.444447	90.72979	23.751537	35.687374	35.584068	38.467834	24.776346	43.685707	79.975105	27.692692	44.074345	69.15097	85.737808	105.493118	26.157986	29.938286	59.746204	16.172419	52.694195	85.150208	33.107357	33.560989	51.212528	29.748825	33.454712	29.522015	34.560463	20.633392	70.839333	41.185081	24.844139
TFF3	5.417507	8.895588	3.216054	22.863712	11.026633	22.915035	13.435273	3.34303	3.620551	5.043342	29.153185	2.800142	10.420555	19.389769	6.755635	64.33979	2.753812	17.373938	1.386276	30.944635	50.480743	104.178864	15.522272	771.250183	25.37451	5.287126	40.897533	91.652359	2.166568	0.099988	19.438976	102.953087	0	2.751336	122.30957	14.2797	3.582432	41.137268	37.234707
RAB11B	25.411673	43.316563	32.834721	46.451256	45.912468	36.233761	53.860191	33.019848	31.789917	39.244743	34.721241	34.128857	45.466015	45.637363	55.395477	38.28656	37.927227	40.804684	39.344906	55.641609	55.041809	31.935144	45.851627	37.69627	64.154892	37.47686	47.368431	57.194214	41.60532	45.216503	68.29882	60.532341	44.514141	43.158703	38.046276	39.245056	38.517456	67.288391	54.875446
SBSN	136.93042	336.631592	156.599533	149.364212	341.156586	148.870209	111.900696	0.78349	0.728852	164.466766	163.462906	0.376241	0.555118	0.053024	0	0.299676	0.077967	0.188747	0.688723	0.031092	0	0.036715	0.073533	0.121132	1.007074	1.963258	0	0.164051	0.178875	13.62843	0.271534	0	0.035174	0.189939	0.105754	0	1.450201	0.399514	0.133342
EIF3CL	55.029247	58.960682	57.192913	47.026344	72.068977	38.117516	68.474136	16.644316	31.907232	27.082228	37.111034	29.95772	34.066303	41.908604	30.585974	46.428558	52.970005	29.43548	27.574186	45.87899	40.98737	40.914841	45.251881	31.110222	60.968311	30.759579	37.575428	72.940643	40.122246	47.379608	70.011681	64.54985	46.328213	28.624025	55.531929	34.391998	44.196472	22.854286	60.857952
C1QB	15.665257	24.451065	22.756315	29.658587	22.981316	49.803951	12.155359	36.428944	19.336395	7.830298	17.85763	80.187935	39.399792	37.955204	12.348526	29.038086	131.643738	30.393986	26.282009	63.434456	31.540573	63.092777	36.905846	79.77282	39.605827	46.51252	44.241718	52.530697	74.926147	104.396088	64.832336	25.533451	103.164291	29.61087	87.587387	36.410149	27.864426	20.022825	45.333843
RPN2	44.973236	43.53088	46.09306	43.62043	30.911917	28.307604	48.823029	31.055285	19.510073	34.819431	32.779381	44.582565	46.375412	77.320869	26.580185	50.609245	38.893959	39.955677	28.850948	41.368839	50.840195	60.432186	38.929272	40.689079	37.104229	43.231007	40.276608	61.778145	60.538834	70.292107	60.735828	35.872356	43.311508	25.307407	55.377941	26.906761	73.216858	24.709597	72.879204
SPINT2	32.829979	44.839436	38.402275	88.728302	53.251949	17.389437	58.243313	2.500452	2.067902	44.211155	15.427561	66.265709	40.208221	30.653015	29.406578	19.469299	21.670631	160.157242	9.018054	44.279762	33.154381	53.11586	40.827602	29.286755	57.079113	19.639294	39.927231	68.732109	17.906294	28.808119	50.041363	35.247711	100.729729	9.624282	38.647984	10.039942	53.7915	11.872294	199.580139
RPL9	13.628859	153.35051	25.251087	147.681458	12.278828	111.742088	71.952988	84.295479	138.307449	12.003026	37.148815	14.944285	24.17746	25.046404	27.756878	99.146744	67.831093	29.542425	8.506029	79.665421	63.553017	18.127089	83.56012	5.594856	48.408234	8.481405	28.316927	5.16018	28.489981	32.428295	21.537388	29.504673	30.011362	8.710321	10.625081	16.10631	8.3596	0.279403	74.802689
ALDOA	23.523132	65.423859	57.343098	56.592667	73.60936	46.536388	65.727379	12.251313	23.738226	70.372498	23.171001	35.458267	38.320595	32.920078	12.858197	52.403336	34.233978	16.468615	32.554245	27.116861	47.035789	62.489834	20.940205	97.610817	22.586712	19.517044	21.219124	47.589062	37.173294	52.81918	35.663486	59.62957	34.105232	19.465816	42.691303	22.657665	140.216064	15.027652	105.305748
USMG5	62.033875	71.209473	97.430374	113.304222	56.860077	53.392021	85.167671	38.794479	70.987434	42.07954	35.214947	46.678265	41.884838	39.725788	27.769306	41.221581	39.59996	37.919777	17.914288	32.099407	45.721252	70.419754	42.113331	27.677734	36.206947	20.105909	47.035732	33.492188	32.405861	38.55035	37.873589	36.05904	38.230743	20.170269	22.665987	27.966026	32.513805	5.512604	33.954697
ERGIC1	33.975967	47.741348	32.02589	30.451014	48.944954	30.008633	91.812164	28.240089	40.657162	42.878025	29.877983	59.609516	63.366566	48.067196	24.246643	41.447762	39.73555	39.519436	13.221393	45.87537	39.472092	136.672668	25.497782	32.591465	44.434044	21.028378	36.464027	62.749302	33.841709	30.83153	96.820992	73.670174	23.574186	27.59654	35.895393	30.53632	41.660389	31.345409	40.556717
ZNF703	17.135752	17.171593	12.399015	25.356857	27.310322	19.993742	47.535206	13.76782	19.024246	19.009048	18.773581	15.89287	25.005066	29.620178	20.010727	14.06723	10.973144	15.306773	13.151448	22.192596	27.16235	114.443886	15.261694	48.01236	31.106108	17.254997	16.326111	25.735432	21.380808	13.568032	47.540455	25.524689	9.35798	19.045055	242.994659	21.604383	59.45948	499.646271	37.770584
IFITM1	2.066058	3.979546	28.289242	2.755653	17.818573	35.164967	54.628143	14.170513	12.887454	36.959412	23.625072	0.251053	5.036385	137.426971	69.485992	21.399342	0.186753	38.048382	36.3582	108.082367	0.332559	72.728859	16.708731	62.403008	90.700951	6.883505	2.976843	100.508942	201.62561	127.031906	83.652069	120.781029	80.430382	19.210068	19.19364	24.045116	9.08109	5.679804	0.359185
CXCL12	45.17923	86.580406	54.535412	82.230629	54.254467	121.857079	14.670905	123.771942	188.555222	41.87215	60.291718	18.227911	29.212151	30.670092	50.180794	37.692223	32.399639	70.648209	35.907295	64.364502	47.340485	16.07242	51.209648	18.464865	27.195871	26.980227	24.924397	22.059338	26.567619	4.680911	20.714849	8.302728	22.556377	41.753738	15.912824	48.935581	7.315133	6.208609	9.010361
PPP1R1B	39.017868	26.92157	37.674843	0.407704	8.528303	0	14.142165	0	1.274563	0	0.423635	102.797951	0.468946	0.760827	2.295737	238.411041	226.948135	19.044054	27.958683	11.722688	2.458421	69.822266	113.762047	0	91.748154	0	130.179153	92.874023	56.948902	0	218.520508	39.669849	0.521568	0	35.619564	1.900391	0	72.067413	0
AC2453693	142.088959	14.585891	392.28595	0.788826	0.617943	0.089681	32.807961	119.62133	0.336211	0.318209	0.322332	8.999162	21.678293	10.887231	1.593988	7.103539	150.772263	4.310066	2.140361	5.007269	15.782001	0.887432	4.745383	0.078573	42.357601	0.0794	73.789436	53.569801	90.808678	164.073151	172.878555	3.023237	105.397247	7.380499	10.690927	7.345134	1.09386	5.96381	7.048995
HIST2H2AB	27.046349	37.184029	45.891144	50.932896	47.31945	39.611992	46.646416	23.583405	42.498924	33.356911	32.366005	53.904911	26.627851	62.879337	14.301853	32.034206	34.08012	34.965946	20.525862	55.474129	24.208775	47.905098	47.304832	27.128117	28.805563	25.378353	33.973373	38.354439	32.181801	34.406528	66.126854	66.4104	154.922653	25.569696	60.38493	20.367855	79.097969	55.188454	46.29031
CHMP4B	43.054607	51.100822	47.469032	47.575619	49.823158	46.242031	52.708309	33.077412	48.594669	45.980679	43.15382	46.129898	66.241997	52.974506	40.026955	33.56263	41.238594	35.442722	26.411844	46.944374	43.297871	67.305733	37.716366	38.591724	38.187309	23.455244	35.321774	45.141903	33.792313	45.920883	69.130798	47.239384	40.765705	24.082047	44.523285	22.196655	34.326946	29.848495	56.458122
HLADPA1	26.412121	30.316032	41.991627	42.447456	18.147577	48.584934	32.773201	23.582834	25.421556	15.972981	34.809814	40.951515	59.005997	25.468702	19.155056	35.827759	83.891411	44.25806	90.40432	58.913303	59.958176	26.354998	26.008963	56.453079	35.418125	24.496305	66.251808	53.929424	59.447327	52.744553	39.968861	29.62817	135.759003	67.651924	42.649765	39.484482	10.728098	8.261772	38.478611
SERF2	42.343796	46.020592	39.164276	43.962845	36.72226	41.091717	84.500961	41.607727	35.40934	34.307915	56.328579	37.760437	40.27713	54.557835	36.397812	46.364002	38.21384	36.030342	27.157455	59.015465	44.459576	72.817467	32.356243	46.210461	34.976242	24.752327	47.138313	52.430965	38.188828	33.072609	40.261551	60.584782	41.543823	32.504486	34.740768	32.8153	31.357887	10.99671	81.721741
IGHV37	37.399483	3.581832	19.979565	0.695976	6.718086	1.680428	62.18018	20.775276	0.272795	0.692879	0.985887	10.034298	33.096382	47.370426	16.665808	18.382044	62.570004	18.279209	12.050211	41.549458	70.027977	2.90631	20.752768	0	40.571743	0	154.432785	26.363363	241.114487	38.789677	96.302025	6.50269	419.734222	65.192581	21.341965	30.663702	1.914795	5.664878	7.885048
RPL17	22.535028	81.15522	55.462029	88.182167	50.918964	69.340477	102.562355	72.453484	48.394966	41.679817	45.281948	30.207142	28.856804	24.326094	59.233761	41.407822	45.583763	55.799965	32.24992	41.604076	52.006908	28.243965	51.524944	23.538763	44.638905	15.316544	52.56366	26.598145	32.328754	37.05872	31.098335	44.032051	40.923523	35.474674	29.586502	28.003914	22.141659	1.241284	30.672228
CCL19	22.301308	28.857286	70.164108	19.782373	3.970026	56.566643	16.778885	6.232481	1.712312	3.03222	28.906809	21.710873	59.268635	39.536308	3.634142	28.154879	81.275543	106.078972	263.695557	66.468155	70.370094	6.258158	60.417469	0.096598	58.101601	8.62749	113.793968	38.323418	69.471748	8.794419	56.66264	7.762227	83.904442	115.906403	2.027416	27.542465	0.847448	0.44535	2.34982
HIST1H4E	39.294189	50.803059	39.134407	58.360565	54.145493	33.139458	64.556885	23.394735	43.209072	48.704144	33.296944	46.037739	30.893356	58.523342	41.279869	35.64378	47.667801	43.260986	19.509844	38.824734	35.983437	44.8297	49.611969	22.931263	59.547485	15.416127	34.242367	30.727234	25.848524	31.208858	69.620544	66.339066	88.615738	22.891783	77.480827	21.946131	41.140625	27.159267	41.440498
MDK	11.608012	14.121018	5.390264	8.916182	5.748373	22.918327	57.699005	59.725384	7.901336	4.353963	63.634953	30.768654	136.592667	106.108452	36.000668	19.396185	43.975994	33.018314	25.215788	124.106567	40.176628	59.164833	45.194706	28.438051	18.959372	16.073154	44.548714	137.839737	49.865726	5.767428	116.929527	68.344543	47.91774	11.197104	74.080658	27.494646	40.645821	1.462778	5.275996
TOB1	49.483334	66.924858	22.155323	36.601173	45.464035	29.80891	29.410494	13.904095	8.592478	19.934376	29.002161	17.435198	35.030491	382.61734	49.312565	69.876709	18.060141	83.549263	9.081598	32.821743	10.998456	89.267189	16.92742	41.919365	29.17309	17.552155	11.022886	16.109303	38.881344	16.63048	46.871067	63.576992	28.804028	13.121424	19.36179	43.554653	21.324738	49.290016	28.349995
MLLT6	28.892971	14.782064	17.764889	15.827253	17.275656	16.192631	20.33481	12.73465	19.058422	21.675655	15.170149	194.101242	40.857357	15.530331	27.165909	14.032202	22.38875	24.586182	30.354824	156.865585	58.069485	44.031628	20.612051	44.696346	27.772978	21.71331	117.532661	29.677999	85.005737	13.086067	29.376726	27.073746	20.032427	24.542601	149.014862	16.936962	147.627563	26.063461	11.79174
GNAI2	26.751627	31.657774	35.794609	55.523273	21.884666	69.815865	29.049566	38.769238	54.618324	45.24316	41.683216	27.400656	30.616127	37.004787	14.703902	47.936848	44.559296	73.230652	43.876335	42.236992	69.655235	91.080948	27.388655	45.474941	24.820641	30.304485	40.177853	41.162399	42.486076	70.609077	43.825363	28.339893	66.52076	35.357746	40.926476	38.482407	23.066135	22.615568	44.882805
COL12A1	20.33972	14.259929	28.005249	10.597781	14.224617	33.224819	11.155941	35.834248	31.213478	16.507296	161.559174	31.660431	42.156551	30.911627	6.391098	62.142906	13.155507	35.26981	19.852396	15.192865	22.004002	37.964973	16.867678	177.116928	6.339819	83.491318	16.696594	31.094503	32.147728	139.394684	11.586853	21.4811	22.761942	30.64283	110.584694	45.318478	67.548889	46.586109	85.190674
GRN	29.976788	52.790295	35.590477	31.443047	35.425308	52.964333	43.650269	35.771652	23.160824	51.756248	23.145201	32.069992	46.007153	37.518467	18.84152	32.584763	53.95713	39.530388	27.807482	30.429976	40.039581	49.98724	21.030169	45.149979	33.549976	62.055134	36.936447	60.247692	71.856613	55.006523	51.649883	43.801781	59.18203	50.383366	65.79023	39.729279	46.961964	21.67872	42.610252
KRT18	38.682377	45.980469	31.541603	43.266026	62.443153	22.718517	44.31749	1.053959	2.672167	51.77206	9.794098	38.18652	41.666752	91.008072	36.289368	129.672989	21.769405	17.232992	9.850077	30.46207	60.967949	141.764404	17.430309	43.376904	27.233652	21.4161	30.958984	36.344406	28.391592	72.254906	57.736313	93.799629	4.254337	15.151823	50.149738	6.878288	46.132011	35.950748	70.584984
PKM	0	112.40567	0	99.423485	102.780754	0	95.587204	0	0	135.476624	0	83.635223	62.889046	82.079552	0	0	74.274826	0	0	0	92.385277	129.483139	0	80.543869	0	0	61.493511	82.337029	77.701988	0	117.729546	0	66.448349	0	0	0	58.161964	14.143723	0
SDC1	38.829453	64.22718	45.697517	78.304756	80.564163	29.855661	59.406376	4.767385	1.903015	51.884739	41.488728	23.769762	65.95356	48.429359	7.807503	15.904817	25.901058	23.19239	2.603112	35.782898	65.076347	71.430466	29.625185	73.88549	38.830235	29.343609	36.35302	89.840141	28.012569	49.975212	46.705673	47.781792	8.469678	12.122769	64.249191	4.703626	49.60984	77.698288	58.819996
LGALS3	30.118492	42.122269	44.426483	43.073734	48.306568	47.563751	30.573215	57.125023	95.418221	35.491722	50.781891	71.012436	25.128664	33.91824	67.367828	41.171085	41.355179	56.003876	19.05467	30.313232	27.785847	51.077576	35.701958	39.149853	27.893036	37.096622	37.858665	26.802397	45.066307	51.006359	43.637218	19.348927	39.720566	20.994146	55.27581	36.161343	33.571819	22.106243	63.44038
HIST2H2BE	19.610674	60.006424	55.77998	43.021431	88.435196	30.136307	81.384293	15.35911	20.750843	71.767105	25.792101	52.807415	28.544643	72.020821	24.91839	43.112663	27.700603	23.790812	23.471897	48.167889	21.226664	61.362343	30.306793	25.081713	20.005657	11.240788	41.581722	30.963478	31.682003	38.718369	51.167454	56.029152	106.421684	16.03937	51.657436	21.123837	54.466991	49.460403	38.296703
HIST1H2BJ	21.548138	61.643127	58.136448	101.134033	62.715878	53.896885	73.472496	24.688862	12.693123	44.213131	35.055367	38.479607	16.017797	99.006897	6.499026	44.324581	36.972855	16.400038	18.176704	46.198681	30.176479	13.246116	24.368288	22.971462	24.320244	12.661751	30.358622	24.883883	40.803539	58.184681	28.351364	29.619062	118.85553	33.226318	75.627411	24.614176	34.862637	71.946342	39.689842
APP	26.0856	0.008017	22.007603	13.580417	9.467518	38.0341	65.583801	0	38.919487	10.006547	42.362114	0	31.551611	86.55471	108.932266	56.569099	43.920578	2.485806	0.009692	111.445374	41.846943	8.085506	14.555578	88.856796	25.699257	7.456517	19.066429	138.800598	31.513916	60.229424	92.698387	105.190025	124.239624	0.036161	65.136673	0	43.893883	11.763144	19.58844
H1FX	26.954327	37.99073	42.189991	42.720814	43.173504	31.626322	76.600098	31.670765	35.331463	40.282734	28.992384	46.688911	38.803741	54.958088	37.165565	51.191895	47.281128	27.166555	19.28347	52.568581	43.144661	57.302948	37.560043	29.891033	33.71563	25.490503	41.178543	42.279743	46.239857	36.257843	53.348129	61.430733	53.447132	33.536575	44.745972	36.930565	32.588398	43.643215	39.805988
CAPNS1	26.210363	46.431343	24.816095	36.57333	73.569534	48.418205	101.279877	36.617577	28.947035	74.479713	19.1779	66.026474	64.800247	44.938862	24.23056	12.370958	27.426212	54.42609	10.456167	42.425137	15.569288	97.599152	47.699184	15.309853	12.307432	11.15624	18.029028	27.513845	24.621191	19.874405	68.948357	29.404665	11.630542	40.56427	74.672928	9.827492	49.06292	17.871872	149.445633
CEBPB	35.715	68.782356	66.530701	37.585148	60.146881	40.599205	35.814072	18.633272	12.297141	48.188126	27.175913	50.400051	27.702162	26.881592	40.913822	27.428486	47.8251	20.688999	17.905701	51.620953	34.090347	13.099857	48.78355	38.387348	27.194298	77.884338	36.173477	56.736973	46.703636	76.372772	57.268436	16.841488	30.947315	34.103989	58.695644	28.224401	77.855927	41.745533	40.37529
RPL37	19.136	77.758492	56.634468	57.172756	37.875645	46.623684	88.549843	41.144901	39.077084	33.588905	46.50341	40.666809	39.587212	27.047731	26.579857	28.833233	36.223896	47.470501	16.610266	43.886932	91.972893	44.5686	42.626526	26.540827	30.202877	20.758713	31.695173	24.18189	22.064346	39.890709	83.154869	43.7118	85.348503	42.613487	42.565529	13.084916	26.010086	0.906168	36.316334
FAU	46.939022	60.567524	55.172878	53.952152	47.546352	48.0438	57.762566	38.644558	56.795582	46.326469	44.037338	38.101608	45.635792	23.13032	47.487202	45.690105	46.484154	40.536587	32.970066	41.331596	44.910107	21.518831	33.851795	29.850435	38.323711	34.722733	34.308079	33.307121	38.973202	32.29306	42.179417	25.953945	54.694611	43.270695	35.796097	33.97361	29.314049	19.216194	50.974537
TGFBI	12.542354	27.232876	18.263205	23.386242	10.971848	51.837574	9.119834	31.903034	45.734779	13.430191	166.764114	34.473423	26.419214	24.565071	8.461512	144.694397	24.04665	50.101242	18.107485	25.15341	34.902267	29.804949	23.348927	79.740982	16.057535	65.444244	29.198082	34.106918	62.267296	84.537636	22.663969	16.120413	34.766544	46.940205	42.418644	48.007965	84.698715	16.424614	53.060638
CFD	19.971334	67.679131	17.899853	29.652849	97.587868	59.405174	11.130993	93.12645	306.395233	87.324448	90.80761	7.815911	8.993546	43.734791	42.784966	22.93189	18.494482	25.929586	7.998856	82.247093	11.87906	6.343441	64.377129	17.794527	22.097839	111.099182	11.492016	14.207227	31.062134	14.056714	18.417614	6.292773	3.862615	33.907055	9.369275	46.994148	3.400265	8.770807	13.588924
SNRNP200	40.612934	44.013355	38.095963	34.118656	41.691746	31.08367	45.712112	24.378195	33.14286	44.074146	26.160461	46.457241	34.257156	45.787331	43.002052	38.403126	39.8797	32.80275	28.856852	37.486015	35.077152	36.248474	39.15657	25.743073	34.56123	21.97056	35.755276	34.367599	34.801052	32.120285	58.853104	43.377182	174.655945	31.337271	51.123951	27.092171	34.140583	49.461803	38.403095
UQCRH	48.954517	75.49305	56.801853	85.668526	63.406857	39.392494	74.829391	23.768896	26.29207	39.528721	28.19582	57.413078	32.678089	26.07963	22.310572	42.659885	40.057419	26.053024	17.232309	37.535919	34.425808	31.320862	44.206715	20.70248	50.19772	18.701803	53.84108	29.833506	34.767826	36.274063	102.150383	25.293737	57.490536	17.378712	31.831532	23.673029	79.511612	4.907275	27.341864
ISG15	5.931466	11.14215	9.598833	18.176918	7.644343	40.101376	8.803546	9.528259	11.152853	17.928988	12.742689	81.954605	41.476051	93.409889	1.339942	20.369585	38.066761	19.636314	29.799791	49.285961	30.933319	17.875652	15.46109	95.159126	32.115837	30.457455	27.577976	43.266159	135.219833	66.147507	41.566753	69.964394	108.081665	37.959953	69.317703	29.640995	54.174145	86.740974	67.305916
EMILIN1	5.864011	14.230968	8.598327	15.801327	11.261391	45.076889	5.069506	69.561592	99.685127	10.594274	64.061737	21.035311	31.820545	22.251236	10.236817	102.342667	34.164043	37.974773	31.549593	45.290085	59.924137	24.312628	39.82906	67.664909	22.918123	75.54129	45.12011	51.404175	52.126575	51.133293	22.256344	18.884514	41.220345	87.450005	54.459869	85.586945	20.507097	29.509235	50.604904
PCOLCE	20.481783	32.326626	22.488842	28.294735	20.479816	55.528744	9.520966	98.450134	31.418745	9.311017	116.756142	22.005993	38.912205	16.839733	14.252425	113.861382	35.118801	64.318588	21.281902	44.525261	37.529346	22.482286	49.214912	63.570087	35.972355	72.411011	42.087086	40.221092	43.76548	45.588764	21.859608	11.091473	23.346218	59.251022	48.299839	68.936211	20.816071	19.849869	42.788738
KRT6C	78.573181	257.920441	86.609695	537.208923	254.968765	83.869431	68.648132	0.072954	1.176763	175.171982	10.561049	0.213499	0.407116	0.056968	1.339863	0.330177	0.459608	0.763061	0.204307	1.682328	2.364148	0.186931	0.666507	0	0.237885	4.201271	0.159879	1.624733	0.352203	1.977787	0.428269	0.670347	2.196568	0.283185	1.056168	0.267035	0.306665	0.053938	0.406739
NUMA1	30.292871	40.695919	24.914682	33.967216	41.172562	31.858377	45.627304	0	46.008102	34.70306	36.75391	34.791252	48.26276	49.005505	47.46027	28.927481	35.278946	42.617519	41.505692	34.625061	50.484871	119.477951	34.235966	31.045938	29.995951	31.115252	45.886539	38.57143	33.700748	29.545959	92.465324	67.423851	45.946907	30.751354	39.846611	23.319963	43.862827	41.345295	14.515816
IGHV439	20.544384	3.465272	184.312759	0	3.45574	0.412026	77.073242	86.709351	0.792367	0.158259	3.164334	4.762215	18.501518	60.835068	5.807381	6.688047	58.685463	13.275167	9.816617	37.368572	127.479721	2.777439	41.871136	1.793353	39.746597	0.085316	111.939545	91.993202	150.707901	20.382357	40.938457	15.148584	201.096207	37.772621	57.348892	6.108982	1.325845	6.463126	18.701309
CNN3	40.846218	41.043461	21.746502	31.65382	18.523119	50.900219	8.991923	47.468719	49.832294	42.994549	55.258595	43.643097	47.772057	32.734581	38.811195	48.269939	32.350811	40.070156	23.016327	23.262285	56.858929	31.058508	54.964409	40.488098	33.016026	44.145531	34.966385	50.404015	37.118259	21.404745	63.463749	32.219402	32.739388	54.574615	50.420055	28.930798	114.34304	25.551144	19.523264
C19orf43	35.613728	51.354362	45.846828	42.572235	36.276901	37.802547	61.42963	35.20459	33.202061	40.468178	39.562622	40.087208	46.662525	36.758526	36.718243	32.646854	38.696358	31.959637	32.875305	42.305923	39.609299	40.163254	46.042259	29.999817	45.002712	29.453222	44.849163	48.89418	36.813374	45.10836	70.246109	45.000507	47.728855	29.048759	40.642838	27.95339	28.008558	24.688805	48.035976
JCHAIN	279.700165	15.541174	64.951599	3.764319	5.952515	2.990657	49.253036	38.258957	0.417875	0.889964	6.965117	25.484491	122.116959	65.045326	94.019356	31.658545	46.792862	70.889069	40.105278	30.027617	84.56395	5.741345	31.887001	0.362844	24.187731	1.369218	44.519291	12.946418	72.274101	33.764297	35.974655	8.534058	51.238358	73.653633	8.122222	61.657398	4.987575	0.484387	7.504134
IGKV1D33	82.032669	6.930217	254.692474	13.051455	1.206614	0.311636	90.281593	66.308578	0.103288	0	3.203284	15.932344	36.350811	13.542109	4.585043	2.780549	186.251526	17.514084	6.266338	30.769522	34.527683	1.359953	8.377519	0.066585	35.080425	0	46.147743	15.863036	105.67643	169.576187	17.617952	3.553886	182.084564	27.248718	36.903584	13.185049	1.127235	2.66997	20.739983
ZFP36	34.838039	39.574093	48.104668	26.455454	47.382683	35.285049	103.380577	26.77817	54.06324	38.730228	46.251099	23.286947	52.967148	25.529364	42.004585	30.831749	20.411617	38.03878	73.334694	35.45319	36.054638	38.030048	25.655813	23.828739	41.72501	170.096954	32.206291	25.704023	29.529617	36.175461	41.223797	17.085136	18.865429	40.552944	16.497946	33.385075	16.643633	30.260138	30.959227
CCL21	41.913506	67.563637	56.316269	116.926071	26.117643	111.945641	32.308262	39.502949	42.944401	18.889479	43.098282	31.392593	23.93952	18.384024	5.892462	34.887497	48.095642	146.272171	118.779648	36.3041	40.783527	4.777597	56.470543	0.384504	43.518246	7.681663	64.253021	22.158903	34.611893	5.334263	38.535503	14.701101	21.313452	49.583542	4.46543	61.906448	0	0	4.53129
CAPRIN1	44.281303	46.7075	41.816669	30.081242	39.985245	36.386246	39.561077	30.465977	30.7449	31.685045	34.972645	49.358631	43.95327	68.101822	45.133099	45.382347	50.728825	33.851757	26.604568	39.278049	42.318756	51.204693	34.279049	39.992512	46.236229	13.718527	41.36359	38.099537	36.735332	35.045906	78.057022	47.563934	36.74572	27.405424	45.13279	25.341558	33.33989	17.653704	37.084896
RPS27A	57.217594	41.300663	56.583717	79.416145	72.304123	58.363014	59.763351	53.42598	25.732491	71.524132	53.339939	26.165216	25.732706	26.46277	83.98642	45.364265	59.830112	40.155598	25.821115	34.177662	39.958187	10.240785	39.379208	24.149134	20.829351	26.981699	48.490765	33.186649	32.285488	32.301231	46.973484	26.624157	17.721292	17.772169	34.514721	30.031845	26.3081	3.793229	26.378395
GPNMB	21.516533	17.730959	15.151533	28.665625	29.021391	54.103832	23.098606	52.561657	56.726246	38.587643	49.113358	85.407295	32.893799	163.226227	14.782239	17.13117	42.006584	45.662773	6.335256	42.675713	33.866577	34.969692	21.172316	66.580383	44.1549	36.544136	33.308289	37.362385	41.103783	44.914619	41.259045	13.035278	42.567287	45.800194	61.699631	40.137409	15.755917	10.013203	29.610241
ATN1	23.028683	26.689331	23.101574	36.088863	38.820518	35.413952	40.928017	29.683571	44.505043	31.584927	25.74509	56.791687	46.762283	35.481182	69.626518	36.104748	24.767698	39.943123	45.460739	41.951157	43.575161	55.820004	41.616089	38.474998	42.986523	45.631721	36.272793	30.610954	36.758347	28.440229	50.660713	30.1422	37.444241	34.505836	24.991304	41.774853	33.746132	94.810677	27.096163
DBI	125.039658	69.367989	48.557224	110.8368	108.638062	52.587952	115.904869	7.258488	5.92786	93.694443	34.634865	62.908562	50.683819	20.647272	23.295347	22.0825	20.394836	21.181875	10.229834	21.024252	17.530891	62.545307	28.95756	20.368462	46.507042	15.121984	25.508265	16.5457	24.77459	32.310112	75.607224	46.327255	21.280457	10.241844	15.771949	8.777712	19.302168	2.812727	11.912322
MIEN1	10.316891	5.905877	14.542091	13.999942	6.805681	9.074032	6.445126	2.70311	3.490918	7.840775	4.82068	78.929657	94.860527	75.510475	5.55971	143.78598	80.634041	12.760391	16.275726	52.009819	32.165047	39.49638	74.541962	23.878057	55.367916	7.087155	85.30368	11.98123	33.439823	92.14798	72.896286	93.373566	7.545123	4.913366	56.682911	40.591702	54.43325	68.918457	14.316868
CKAP4	51.316551	49.906658	41.748116	43.960648	35.820915	35.477829	30.547462	38.090656	19.20303	31.132612	55.677883	37.616249	48.532242	55.241718	14.743176	61.980728	27.552952	27.073557	16.104925	44.826042	33.277008	31.448166	24.781168	46.105171	42.378681	28.571739	75.726471	51.843868	38.355865	50.219494	67.553719	18.923384	21.002321	23.333675	51.128246	33.293304	42.688084	34.972385	32.36758
COPA	29.093344	31.476597	41.416058	25.175333	27.246429	36.084991	47.486565	29.777134	27.236784	36.761829	31.942904	49.797283	36.772247	44.064354	28.532423	51.015305	33.956539	39.572388	24.42399	56.796871	32.68158	56.118473	34.51701	48.314922	28.855305	28.731953	37.044376	30.928755	33.799938	41.82534	29.491911	26.505859	68.554733	33.722931	61.986652	31.955536	97.938171	22.734749	38.002617
RPS23	39.580345	69.678398	51.205624	58.803188	48.46801	63.074757	72.248352	55.348934	57.101845	32.59584	52.650696	24.278439	22.567099	61.820675	62.487614	60.854443	34.918774	43.837475	35.760765	33.51326	45.783978	27.336256	26.856018	23.073252	33.389816	23.698414	32.677288	28.388443	32.409595	24.429022	27.647079	26.550848	40.576881	33.443447	26.860046	28.987013	11.708667	3.123703	31.825331
WDR1	45.698128	28.348856	4.878599	36.987373	32.242474	44.093201	29.569447	46.315914	112.418053	33.666763	36.278557	42.659447	29.910852	38.15406	31.827456	46.321228	31.34137	34.359112	19.934795	54.893913	35.54092	61.49995	37.192635	34.09277	30.419922	32.861275	44.630543	48.756119	35.703358	46.404251	47.366142	1.71252	45.309536	45.179367	36.717083	35.871937	10.234488	14.700005	84.722229
TMED9	24.543781	40.493671	30.991707	29.921185	31.040937	30.912037	46.338165	32.948925	22.323885	36.267406	34.844837	35.078381	33.687408	30.676283	19.316172	36.092522	38.897095	24.120049	18.531059	48.8041	35.780434	47.55777	32.295376	45.215816	37.961933	58.158989	74.434631	44.924084	40.665154	73.457993	41.092224	33.660732	51.108566	33.128338	40.263397	32.133961	59.714466	30.856329	42.480061
SF3B5	26.565834	56.004906	45.207245	61.786343	43.180721	42.609421	49.396072	31.733345	28.707355	51.713909	39.233501	36.597363	31.399996	32.404472	29.636961	46.115448	39.667751	28.065235	15.534236	30.872931	30.082016	28.48419	40.581329	27.055613	36.954552	25.074472	39.37624	43.162201	33.52161	39.058254	45.843369	45.806248	48.394035	34.069225	54.653671	28.483801	44.576759	28.198868	57.269821
PPA1	55.225731	64.375008	81.047409	46.248062	53.732746	43.030468	68.560074	18.203573	15.786541	56.073242	27.504572	30.564587	40.749115	38.339993	47.56604	32.718601	56.235466	28.043581	23.209303	26.881218	38.265472	47.910366	48.610569	22.783113	24.036114	14.632148	31.546583	40.180672	32.082165	64.14814	50.726212	37.689007	34.747391	26.632967	29.662754	20.74502	30.151972	12.481653	31.203554
AC2442261	0.011853	2.056244	0.016313	11.076163	1.437315	0	46.504513	2.548847	0.076386	0.180947	0	26.537807	0.543464	10.191133	6.137018	6.329069	79.518433	17.664452	10.550091	0.448295	27.242554	0.987486	6.203804	0.692903	34.196667	0	54.489574	60.346848	816.22345	88.11132	95.001923	1.363821	0.03744	23.221834	33.704514	19.665882	6.00213	0.871838	0.010756
POLR2A	40.835526	48.096344	34.712868	45.192661	46.707497	42.976501	53.168293	26.747189	23.677996	46.201721	39.480202	36.404926	34.511009	33.881088	42.631752	40.317196	34.038174	40.959274	42.22773	42.167583	37.58136	59.359562	31.832247	32.105526	37.072704	30.976553	36.499889	35.451328	40.092522	32.057903	49.850491	36.377216	40.211987	35.491268	35.624485	33.915527	29.776005	32.679054	24.230972
PLXND1	11.945381	19.972595	14.175385	19.257481	13.989168	46.214756	21.211765	49.326881	25.156183	19.910776	30.951258	30.877232	52.187836	26.854092	17.672667	42.358425	30.683496	44.554077	51.43541	53.868092	48.460983	22.171515	38.106621	48.013817	40.030777	50.875584	32.449627	106.020721	45.158508	40.858875	42.855408	39.790508	29.288073	52.831249	41.26041	55.823036	30.453865	60.605137	38.21278
VMP1	56.300228	41.668007	44.428978	24.981276	12.734066	9.01774	68.653831	25.887188	14.516923	28.520754	10.0299	84.427605	58.669727	57.216854	12.783754	43.263134	32.400753	36.680298	33.739857	30.100521	30.674931	47.129761	25.685272	53.301632	32.922905	33.898754	32.245384	30.178661	30.899031	66.536819	21.248882	111.947495	47.462147	31.614563	14.992282	18.06517	40.388065	14.315012	76.30938
TFF1	26.789558	6.749034	19.884148	20.876532	50.52837	15.173395	33.225124	0	1.335663	2.915197	24.592358	0.666916	6.805009	8.526687	2.090376	6.965218	1.755262	38.87035	2.725321	36.777985	31.308779	65.538681	37.901058	399.589874	3.165747	0.757648	15.958891	146.625778	0.222518	0	24.218967	187.106201	0	0	103.274147	3.836473	0.809337	100.163254	57.133171
TRIM29	86.915817	171.34877	120.611954	157.419785	191.47757	112.830101	105.092194	0.482208	1.252613	161.681595	100.595932	5.777987	6.426962	3.398533	36.484486	4.829078	4.960859	12.310276	4.045611	18.337729	17.782213	3.406506	14.452524	5.401604	9.300186	8.063288	4.174585	16.867817	7.682787	6.099677	12.779552	14.692801	21.335468	4.150215	9.636414	5.713318	2.874772	1.041923	10.187601
IGLV144	107.671021	2.188217	78.409157	0.757468	2.521878	0.276379	70.796494	31.186783	0.191126	0.227775	4.560127	8.863024	12.972996	30.962412	5.595452	8.503818	17.901316	19.566168	9.424304	23.391968	50.855198	2.043121	12.053871	0.14258	29.781342	0.232928	31.629192	40.101364	185.960587	457.121429	42.149643	7.131765	88.63427	39.663662	13.385252	15.757998	2.760107	12.795717	13.18326
YWHAG	49.822208	46.261677	53.413647	35.914021	41.529781	38.042549	46.244583	25.188108	32.224205	40.035213	36.540569	44.502369	46.436214	41.306812	26.426531	41.136665	40.245354	33.918041	24.47501	36.557953	32.170074	47.212196	42.460171	32.656544	30.368126	31.47864	31.168396	44.586796	32.522446	38.996651	68.201469	36.413315	48.73164	26.2209	42.94577	25.887112	41.583073	24.472185	22.954647
SCGB1D2	7.462705	12.673807	4.692487	4.026192	27.691462	21.598484	2.179535	0	2.484301	20.929556	12.498373	0	0	0.37548	26.514841	0.261049	1.038956	1.922729	0.181394	58.077972	6.519941	110.571449	25.368919	923.226746	6.688103	1.582311	0.791733	0.142571	1.482382	0	2.523517	5.611722	23.97534	20.544453	125.605591	0	0	17.098923	1.175748
LAMB2	16.786922	26.883965	21.78624	28.148283	24.8442	36.360916	37.65472	67.415474	56.378338	34.499012	44.794205	25.220684	25.842411	18.151817	39.829613	38.927082	22.955023	39.318195	28.973627	51.939068	45.453457	57.638912	31.302217	61.139278	35.859417	48.285843	29.5935	51.198078	32.966637	32.027573	24.165245	23.174709	34.125587	41.976856	36.950233	64.00338	32.993027	38.847733	61.322235
TNFSF10	61.365692	55.467514	52.220585	45.338512	67.519638	29.190924	131.877563	10.221834	10.910892	35.129093	19.310953	27.741446	48.43314	62.803673	63.060123	13.351536	31.556376	22.007023	33.342167	31.735975	52.92823	13.513992	39.364826	29.630003	32.31691	12.996689	43.808628	50.82877	32.473602	31.987906	51.094822	54.52776	17.438097	15.457405	14.757915	21.110233	41.271168	13.559913	48.018505
CDC42EP1	21.417381	42.092201	24.656544	30.706823	40.157124	31.318819	50.710651	19.441278	12.469529	43.432396	33.106632	18.684929	45.236641	28.374428	53.731956	31.99568	38.426201	27.2054	23.756447	26.55456	59.575188	51.933609	37.295956	42.215157	29.450645	30.209892	23.506306	45.111588	28.523403	44.471382	80.968155	31.850864	40.393837	30.613701	41.117519	37.069637	87.952522	29.980724	53.725857
RPL31	10.549432	81.054886	43.301136	25.669432	14.439534	29.217234	111.554504	57.767223	13.089814	52.589966	16.25139	22.623932	30.139305	21.702122	70.842392	40.567497	10.741977	75.401237	42.982574	30.255997	52.459351	16.0324	38.533104	31.823383	27.195135	16.65641	36.047714	11.086455	28.533838	25.576368	28.491892	22.670738	149.905411	61.105251	33.974838	32.448563	25.554066	14.985346	11.067364
CCND1	46.578003	38.841259	37.331898	42.804005	49.097717	37.034672	52.275948	16.931738	35.262562	52.191559	34.178123	21.383602	26.407225	24.184599	27.795038	23.224655	35.736439	22.770847	12.727224	39.278408	70.768341	34.483368	26.038395	97.015823	23.813753	10.620665	43.099312	56.392784	21.031553	27.427778	33.042484	36.718895	90.427818	21.792166	32.851276	29.360239	44.326969	39.411831	50.155407
DDOST	33.209244	52.201641	44.540474	49.955723	35.843674	26.427988	52.351902	31.759073	28.690552	29.446424	32.651264	37.002827	55.309052	41.758251	25.914635	31.922493	44.158752	29.514145	22.267519	37.587692	49.302902	32.351719	38.433849	35.22974	46.090725	22.527336	32.744862	35.713081	50.292461	65.16153	44.864986	31.951015	33.946896	30.970411	40.233551	27.948908	38.757336	11.234742	51.84906
TNS1	12.345897	17.739059	10.779584	22.042397	52.29509	50.177792	3.628305	98.20295	328.831268	36.447998	36.724827	20.189154	31.856209	25.248814	49.974937	22.250763	23.544689	43.369297	50.231758	30.615351	41.905235	12.363964	51.251415	25.698845	26.850353	40.231449	27.626331	31.016544	31.110985	15.611816	24.19318	18.014368	18.579927	45.792725	18.869879	21.224607	12.05516	11.025728	19.538551
CNFN	124.234962	276.529388	138.376663	165.123245	308.723602	103.121544	121.535294	0.693837	0.766854	97.177048	41.701359	0.415231	4.765045	4.43205	4.094811	2.149884	3.205314	1.697439	0.763589	5.201827	2.007343	4.255072	1.664213	1.903759	2.915463	2.706587	1.337643	1.93395	1.756833	0	4.675158	5.688958	7.726634	0.672904	0	1.236792	2.632073	2.283664	8.217087
MT1E	46.684345	56.265377	69.667862	95.938736	66.61084	39.912689	89.708786	9.28445	19.538889	46.095871	24.538181	19.30064	13.922704	85.791023	107.331696	58.866455	24.574808	31.220211	13.290708	44.392113	75.693062	14.817273	26.510273	35.033924	17.244497	19.513878	9.91495	28.448456	40.107578	11.990264	17.657587	12.861854	21.139488	13.885068	15.263618	27.649874	35.089245	4.627847	65.84436
TSPO	21.861063	71.597351	32.828152	78.216019	67.503448	48.442017	70.220886	12.624937	15.734677	65.175545	54.610588	19.832462	24.169672	20.824181	22.345089	40.43047	22.919807	12.896583	6.9894	34.666874	27.320482	25.732067	30.535942	47.314678	34.697941	31.408604	26.998882	36.372726	34.048954	60.425922	41.161983	22.453716	57.531227	22.89238	42.570744	21.557713	49.237423	43.091084	54.55196
HIST1H4A	19.481018	23.724855	33.139744	83.622345	56.824974	30.745531	64.990181	15.412662	14.453399	39.857906	22.100056	34.64143	19.116547	97.621552	5.325236	61.115532	40.616539	24.099339	10.298528	39.497215	23.467607	20.869755	37.875355	25.302254	49.667542	26.373131	24.519117	25.081535	28.48753	36.42276	32.251122	68.953552	67.847748	38.798462	56.731419	22.591516	51.692215	29.679527	48.706799
C4A	11.686357	38.385368	2.495604	2.383458	1.774746	8.807018	1.302353	2.919501	2.19492	76.023605	0.761882	15.382513	5.956914	120.719543	136.569839	49.426643	76.620049	26.830692	38.455917	40.822102	27.099054	12.59233	15.862041	8.348926	21.0168	11.63863	94.879341	24.800222	84.181435	7.099425	28.472416	81.609772	5.348489	27.145285	55.841164	25.470768	14.419224	43.507477	198.345184
CSTA	193.270493	153.723114	117.417931	245.888351	148.352997	92.414604	117.669258	0.866327	1.343151	99.974068	46.146057	2.931475	6.432664	19.254	1.858799	15.111263	3.158808	5.088196	5.337311	11.202809	2.363908	16.86054	1.216917	0.555933	1.107321	1.633456	2.77336	3.29176	2.290257	1.924421	21.478008	82.731773	2.965637	2.507104	3.183341	6.104741	1.561352	0.036197	2.211267
IGLV657	141.325729	1.104812	213.244949	1.62681	2.562188	0	66.149857	42.967976	0	0.303451	0.724869	6.276311	35.153736	287.531219	1.225256	3.375738	20.580492	5.354109	1.52186	9.731345	60.552856	28.538546	9.71149	0.094313	61.258575	0	43.037201	33.214123	36.367569	29.833778	16.631134	2.928256	241.031204	17.369171	4.89876	8.496631	0.359785	3.091383	3.306575
KRTCAP2	36.613632	52.631245	36.496506	32.319153	26.649857	29.374031	41.50132	19.300299	36.855019	43.607849	27.323162	53.50948	30.779928	25.650703	31.957815	42.129738	24.823608	33.598091	20.995407	32.246605	19.169336	43.499413	66.670723	24.437572	30.516972	13.194322	24.962284	17.003796	25.181381	47.656906	42.855675	23.669611	102.14975	27.231894	44.06255	16.893118	102.495705	21.53487	69.328384
PPP1R14B	25.547585	58.819569	32.926888	45.638184	39.249626	37.409142	38.189091	19.732916	12.025789	37.482868	34.084743	36.597076	33.531944	24.161896	12.600628	37.392513	22.38838	16.656168	19.159815	32.0667	43.054253	55.460777	24.678513	29.466476	41.144825	31.685675	45.57531	37.597836	29.142	59.570797	105.466591	40.360394	50.809216	15.502285	30.792902	16.57859	71.236435	60.810493	35.443012
PTGDS	39.310402	46.312073	75.976715	108.416862	133.90213	95.206932	14.570126	69.287025	107.526665	62.22118	62.359657	15.307094	17.380556	13.511355	18.200325	21.599205	66.394859	33.740974	54.305321	24.672718	52.103954	1.785679	21.856924	1.112118	30.287771	7.432585	43.006832	13.655667	46.2682	7.17838	28.971094	5.277573	26.097519	38.326607	2.987429	25.138803	0	1.446543	4.498281
NDUFS5	26.765486	48.297539	72.740089	57.45879	69.872513	23.03442	53.537022	26.354422	34.625366	34.607269	21.846098	53.210182	52.917957	35.456135	49.326836	28.491297	49.712559	44.06535	18.258238	55.801628	53.735577	26.131271	45.646553	11.407616	36.995804	24.889118	40.82169	10.917268	41.20789	41.593357	54.49852	12.654383	25.154392	37.591286	12.120571	25.324671	36.400993	19.909773	24.114082
ATOX1	20.180517	56.28289	29.98938	39.814625	44.120113	43.095287	36.700939	25.257919	19.815144	45.516201	34.246326	39.734959	47.568279	23.194084	21.496082	45.532169	48.907421	35.901474	18.158886	42.078941	54.050587	50.075611	23.433243	29.541721	45.622566	10.144925	35.499912	46.699566	42.850674	59.910858	42.335781	43.148792	58.778629	32.538994	33.226555	22.929775	40.657921	11.754468	36.263954
CDH1	0	52.810604	26.529167	55.19426	87.652679	19.457302	54.772266	0	0	94.964127	0	56.336235	55.608234	69.172287	38.43906	0	0	0	12.356831	45.250278	17.483259	211.330322	0	0	41.215057	13.761252	46.666008	0	0	24.676968	94.063538	43.995041	0	7.656422	34.034599	0	122.368538	18.332144	91.437645
SSR4	62.999111	15.519765	111.318993	25.491449	17.461777	26.844864	63.305515	24.467957	4.298677	28.953388	30.576273	16.817429	18.953535	31.998625	16.962362	52.689838	42.26284	28.0278	9.518791	38.463634	41.625618	38.876053	31.022062	28.74962	36.879253	13.338788	55.525703	42.840565	76.248955	94.654259	49.180676	21.61895	81.21524	9.378324	22.938932	22.705912	61.960724	13.033719	26.622505
IFITM2	37.618454	58.71196	36.557362	23.864082	23.207968	47.650299	17.862814	29.305683	35.052471	64.444717	42.241539	33.472488	52.47533	33.17511	42.771442	36.940704	33.202732	56.100063	57.004971	34.117619	61.197239	62.088577	33.223148	26.64094	47.440754	20.925524	32.824032	27.497002	46.926022	35.140064	29.898638	36.842632	19.992897	43.337383	22.503536	48.300789	4.257637	0.137002	32.086899
PSMB1	38.380627	49.410744	63.120579	67.112518	41.44178	38.574856	36.266262	28.951769	43.969482	38.481262	38.248695	39.746601	39.655701	28.911461	26.824867	37.680531	42.720116	28.676762	15.818073	34.636482	36.272949	42.168636	39.609058	24.741581	26.509024	17.548656	36.306679	53.752983	35.480343	38.41037	42.429157	42.267776	43.891487	23.602131	26.170935	22.926477	20.407907	13.561708	62.34483
HIST1H2BL	21.759169	51.620094	44.566727	94.52153	65.355598	26.408831	68.419098	6.384117	1.865507	35.196449	22.674326	44.363197	15.653728	95.356697	2.294812	31.001892	36.049183	15.790917	4.702901	38.461746	56.757046	33.925266	24.429754	12.239067	27.739435	11.671297	31.77239	26.36162	22.210499	42.382622	41.324612	44.463223	100.04966	17.602156	65.421616	9.794341	34.649437	71.362297	28.649837
HLADPB1	29.354897	21.430334	34.931381	40.620438	12.067699	54.418056	31.12686	12.664042	25.170565	10.847322	39.585045	18.618431	35.498512	18.979589	10.474947	37.096298	79.854965	52.534958	65.342873	32.154751	50.833096	29.795559	20.031776	36.187557	19.912661	21.058535	54.715977	35.682892	52.119469	53.009113	34.424931	13.421578	135.019913	76.289284	40.436531	28.24894	10.315656	10.26629	34.293873
GAS6	15.396079	21.704983	25.846363	24.772184	28.625725	38.097534	13.324423	48.491062	109.810028	29.264292	40.149834	24.631203	37.487312	18.299784	31.286959	26.736629	30.842646	32.026192	30.768148	62.354195	59.2868	14.767018	41.4814	57.696285	33.026524	30.419968	35.357338	77.514259	46.042255	32.059052	31.61207	32.390816	18.150248	47.21814	36.876854	51.713478	17.171513	20.209488	43.472404
DAD1	24.548658	41.11198	33.805752	41.109528	29.142611	49.786877	35.868637	32.221802	49.666733	35.494141	34.010769	44.745026	25.031538	54.390163	35.828114	33.93985	33.024738	34.950485	22.659359	30.615122	30.175621	60.101276	49.535442	32.598145	51.217186	27.005234	46.179096	26.959791	35.058117	37.482891	44.996216	36.824543	36.024956	32.661919	29.508753	26.095726	41.701168	16.121895	33.750046
VAMP8	52.665627	51.799168	47.636055	44.644909	50.466393	41.30452	40.250103	7.814675	5.18682	45.214249	26.872423	43.273811	22.664185	60.747406	28.692091	35.151421	47.459797	14.154037	18.236517	47.297169	35.472073	79.958824	27.948231	23.315607	35.91885	13.914034	39.935787	51.004311	34.824921	38.0891	47.578346	54.38179	51.906944	10.295547	45.891014	15.284216	25.302608	18.295856	34.685291
SERINC1	60.254829	38.382732	31.290033	31.898434	37.776382	42.004692	32.952862	41.365345	83.587219	33.010536	35.539898	35.735012	32.890327	38.108986	62.466057	45.958363	33.430477	42.952431	32.140129	31.189581	38.743801	27.329357	39.266235	28.680038	45.429726	25.277748	35.949089	36.522362	30.446312	31.127499	30.434769	31.730747	25.717695	34.602951	27.382048	31.526842	25.48881	12.380485	31.78344
ANTXR1	15.927448	18.633934	17.395788	14.24531	15.549441	34.37595	9.999917	53.089767	72.75235	13.527154	58.446835	37.603523	39.227573	24.847338	33.605999	22.033199	19.60231	33.19685	24.484625	28.278648	44.687164	49.16016	30.592617	150.789368	15.62859	29.103415	29.251802	34.578808	33.257656	72.61039	25.088097	18.596149	30.787725	36.12088	87.79377	29.8566	34.460361	12.450757	61.059048
ST14	29.368944	57.473114	23.427511	40.768639	42.587486	28.340975	59.183006	1.42112	0.530373	39.110371	24.455654	53.532673	61.057747	55.11998	35.048172	27.529926	31.17314	23.241497	8.045756	43.70454	33.436638	36.227528	26.180769	25.898218	36.166481	26.292238	23.432058	59.242569	42.065533	76.412804	57.386192	60.844788	42.084564	13.203779	46.936981	17.226824	30.411772	41.819553	31.993902
FOXA1	30.797298	43.245415	23.441832	26.287247	43.281349	11.928511	102.806114	0.065642	0.519012	34.720245	7.128698	48.848228	41.253502	76.046783	38.071194	47.932201	19.948242	23.278316	4.753851	41.545681	44.700062	80.998596	35.941975	44.452084	50.854393	5.593409	37.545292	35.116203	15.256342	14.949546	78.772255	85.199654	0	6.481546	38.250366	20.81777	66.877159	49.289986	34.845211
IGHV25	122.010864	8.887736	303.083618	0.583995	2.269536	0.521829	19.723316	167.893082	0	0.373668	0.631688	3.748507	5.014485	11.633916	3.195683	6.528153	139.041794	25.909212	5.722452	9.741903	80.741188	3.568893	33.531738	0.088075	46.580181	0	40.467304	34.786129	16.363022	80.634224	52.198891	4.468657	93.726654	19.059385	36.680885	11.97228	0.543872	3.54931	14.603866
CASP14	102.420654	164.989639	29.220879	67.19928	300.904785	160.146332	39.092903	0.205456	0.32064	135.753555	138.950638	34.132759	1.808546	0	0	0.516981	0.90156	0	0	0.854264	0.435304	0.02578	2.573444	0.258427	11.022949	1.59104	1.73347	1.304432	3.455616	115.782036	0.652277	1.403884	0	0.156823	0.742589	0.261201	77.881287	1.223113	11.511556
STOM	44.38002	65.57476	58.389694	40.490349	25.406355	61.101753	24.047392	40.711979	55.382965	42.779083	42.147396	37.481979	41.776138	26.578907	44.17709	25.802206	33.747021	41.609013	51.840275	35.185398	58.19899	20.350336	39.817043	18.978258	35.434689	35.197655	33.638283	32.198368	34.364994	32.416496	20.735182	30.272873	20.54583	38.218437	26.896957	36.56926	15.234736	6.238121	35.126736
HIST1H3A	41.194244	47.269787	46.058815	95.54808	70.27005	43.456345	46.042706	17.583958	24.290348	69.232506	30.21755	28.551537	20.981228	72.229042	9.661754	68.73954	37.224705	18.903133	9.920089	22.117163	23.744154	9.914845	38.402748	14.537969	32.363316	26.867086	20.311657	29.293459	23.658194	42.937523	55.659206	33.83942	43.65654	20.819897	32.019413	16.932812	70.198792	12.759354	35.894428
CD9	114.799316	6.696014	5.948931	150.737457	6.437905	14.288518	33.331093	24.287249	10.614813	36.578732	10.124644	10.722406	71.629616	6.907784	34.131847	9.680595	75.416405	19.828753	28.814041	10.555129	27.260777	17.666105	8.576157	94.240097	109.888199	19.421886	23.529331	65.147293	71.346062	52.458221	13.980262	76.444511	22.354523	16.034153	57.590206	12.090317	13.403584	9.44124	8.663278
HIST1H2BM	42.166748	54.367096	51.205162	98.656731	73.244705	34.48122	115.606499	5.793776	0.61307	40.235825	19.406523	76.126274	20.864151	114.574768	2.52338	35.059742	46.320896	9.903003	11.339553	25.223719	22.977793	22.316023	38.982159	11.7109	3.576749	16.080297	35.626534	29.745184	29.809023	21.58613	86.067551	32.50885	34.585545	20.312033	10.986234	9.847058	31.044889	33.41465	28.642157
VCP	38.066658	34.450832	49.255489	51.997242	38.78331	29.604584	40.958057	27.465765	30.805933	44.712402	24.240808	19.671526	22.320433	56.842003	27.72506	49.389874	34.763046	31.233843	24.682753	31.766161	30.249096	30.31756	27.107115	35.890228	49.151711	28.137163	33.799377	34.847839	27.388968	31.270409	28.734306	28.61776	26.237104	37.805122	38.087429	32.238583	29.490433	14.521883	122.434898
BRK1	46.529068	47.879169	43.503925	45.136635	38.151398	42.548729	44.013794	34.388485	41.687294	45.45121	40.383987	35.138264	24.224066	41.856491	46.111393	42.869503	34.447701	30.08551	26.776045	39.848068	33.826332	50.030365	30.894272	27.335262	32.378529	21.799524	37.283298	28.568787	27.937363	20.736712	38.068066	42.652611	37.00946	25.70904	29.893751	27.162329	27.985693	6.379677	57.677513
HIST2H3D	18.985918	27.62442	45.287945	67.50563	27.840982	27.362614	69.120712	10.94955	8.196236	28.577507	26.622404	34.299973	18.439524	37.730377	4.597705	24.544764	36.775856	19.39732	13.333179	55.856987	25.072107	4.467178	40.995457	12.554734	16.108446	22.755852	24.875042	45.730381	35.295609	38.424995	57.409653	39.790787	105.128143	32.039074	41.731133	30.237751	106.414627	63.230427	46.857224
IGLV325	11.512373	9.42917	198.276093	27.931965	0.991674	0.48333	23.142952	10.852299	0.287678	0.098334	0.152785	6.033278	11.682452	24.838585	1.813493	5.242409	15.796683	6.737567	4.400427	23.551714	35.078686	2.502284	19.140884	0.353854	46.66917	0	56.777336	7.502839	83.01413	350.384705	31.513388	2.955024	240.381363	67.119301	15.2266	11.099635	3.73957	1.806586	31.941963
EIF3I	39.005062	54.479919	57.787514	53.774734	51.253586	41.38446	54.194553	17.219738	30.65749	66.275993	37.340954	24.442366	25.243687	35.866539	33.785858	30.927284	31.852255	28.476	20.672306	36.03553	33.165562	31.775082	36.771729	21.67643	36.199188	19.695763	31.642225	28.070328	29.355627	39.950108	45.222866	28.781366	32.407906	26.756615	25.288944	26.174883	63.369366	17.925228	45.554905
CD99	29.956131	34.965523	27.863314	37.313126	25.142467	56.322845	29.686731	88.498306	63.43058	22.450274	75.609695	29.232656	53.586727	36.110138	11.706966	29.287703	29.936125	48.450199	24.676117	23.849041	36.151093	30.172993	24.937414	56.470303	19.933836	35.649582	29.308565	39.099907	29.598928	29.242439	39.459614	20.783787	21.478018	26.245522	30.785625	40.647106	51.062824	14.473859	36.399708
ARPC3	68.108147	50.252785	57.940182	53.466667	46.702877	43.731388	49.682682	26.946505	26.141996	33.908138	34.265644	39.733688	35.652878	53.866058	18.801872	43.190437	37.81995	31.158499	21.405554	33.061878	30.987272	43.606678	17.626001	29.246094	31.964708	15.994927	60.446148	25.399834	31.83757	37.113396	36.067722	30.887253	39.850857	24.495438	31.780579	21.361708	29.160988	10.523409	35.773434
PSMA7	29.11974	46.373623	53.458073	50.377449	37.376575	30.844376	38.851791	23.069023	29.180655	38.294533	26.96958	31.106735	28.102781	29.364021	13.910721	40.715366	48.981583	28.497465	18.421522	50.736485	34.205994	62.262093	34.962879	28.246756	25.75334	25.985302	46.542282	27.785095	32.845707	43.898258	39.157349	35.510704	63.995014	28.311287	57.218605	20.554882	48.484642	5.317593	34.235783
FOSL2	30.764017	45.871708	44.573227	41.138405	39.487141	51.16988	31.611042	37.87534	30.666555	36.161743	66.776688	23.92856	36.329121	22.881584	27.207306	43.957634	24.11026	37.904587	39.661716	31.290365	44.028564	22.903252	27.783459	65.584747	31.089741	71.635468	23.117523	33.683796	30.9235	45.712025	25.350208	8.73485	8.369394	37.468552	39.641476	37.845421	23.090786	20.316538	47.206799
SEC61B	42.633617	53.547485	54.437126	60.473297	34.609264	36.133202	44.939297	28.389099	24.293394	31.065641	33.363483	35.344379	40.136433	27.8479	31.473146	50.916309	41.630165	39.241123	20.653862	29.847418	31.167971	29.083673	24.655491	24.857588	53.71027	21.305542	41.311623	31.238049	35.070671	50.795845	36.963177	27.232325	42.718498	36.6483	27.658363	25.144558	43.837681	9.920731	31.919806
HADHA	48.668179	42.975449	42.631195	47.102039	51.532921	41.748924	39.569683	31.679188	40.281162	42.679924	38.949009	32.670994	34.014778	33.494465	39.831535	43.968246	32.71434	32.802471	26.961781	38.188908	30.784199	40.82795	37.825005	24.381062	37.153233	24.3265	31.684988	36.418827	32.156761	36.945995	43.502857	27.340158	35.171345	27.266068	38.455055	25.584639	27.344879	15.164119	31.139639
PTPRF	22.464741	53.93779	34.912605	39.353462	59.131592	16.849173	51.947399	0.675119	0	41.7976	25.79355	39.919651	21.582947	5.165518	48.96109	26.314571	39.320023	2.355682	8.068542	38.366154	54.290215	37.796432	60.220566	14.418171	46.431129	16.446823	30.337749	55.371944	59.800438	41.106255	70.79232	41.016075	23.943399	0	29.492075	0	104.530373	62.581821	58.148884
AZGP1	40.83606	68.053596	43.543724	22.957108	52.712711	14.815904	20.768543	0	1.132826	40.388393	12.777191	28.712202	55.527695	17.870142	120.619316	18.985342	15.389359	11.526367	13.849742	33.215485	12.684235	48.206654	49.689434	15.001504	59.792004	38.478184	12.0529	61.314049	33.109844	41.092316	90.425911	64.33329	18.98168	6.422889	7.720541	12.314362	162.461426	4.561595	11.278732
RRBP1	33.57901	35.96154	4.159015	30.18173	5.258656	37.73378	42.716873	0.751452	9.066115	48.564522	57.812889	33.262241	57.482769	30.009989	4.069446	48.73452	35.255394	43.923958	32.950684	37.529121	35.733829	34.781647	57.930561	74.61261	9.168532	31.229868	45.307972	30.453251	48.148041	62.607216	35.61795	25.237999	28.003218	46.083241	64.559746	7.679399	42.171448	40.536793	33.782967
IGLV319	87.30323	2.832208	225.111053	0	1.392317	0.499855	45.089153	31.591763	0.158016	0.198232	1.410088	3.036186	13.151621	26.30789	5.933889	5.581597	42.451317	16.581387	15.638567	20.402592	43.275585	6.865978	9.79495	0.088309	31.282829	0	11.931725	16.948786	152.08194	62.530655	66.622734	2.759192	221.49942	145.153305	40.34293	7.670536	8.165709	4.047064	6.284451
PTTG1IP	42.596321	39.088047	37.768013	16.07262	14.630701	36.366863	39.249275	32.476192	67.036369	48.940701	38.486401	16.023806	51.017799	74.471214	16.589766	58.724922	40.713089	17.386663	45.696201	20.280237	47.435474	14.892154	9.999725	24.484322	12.491341	14.645794	11.425409	77.355728	62.901115	24.07534	52.230553	14.851895	60.587719	15.120041	20.839231	46.530804	74.175797	16.14196	26.719122
C6orf62	42.026905	36.892002	37.635677	37.542915	31.664248	32.39106	29.450754	25.118006	21.516159	32.593163	26.606546	48.07243	38.205013	41.472187	35.672585	41.395325	45.298779	35.494675	32.415047	41.969635	36.707829	33.290512	31.728853	33.154007	32.749481	22.532148	38.283886	34.3302	33.710987	33.749458	35.584038	24.702953	44.384663	36.667454	63.288231	27.831926	41.481045	26.972494	33.476883
HLADRB5	65.867569	7.886679	1.852165	6.681289	14.833348	4.42909	10.366192	0.988978	39.146503	0.486388	73.800751	97.137169	2.79001	61.922943	48.704475	3.283488	71.300491	10.49053	2.046407	23.106937	8.798444	51.58968	7.118707	95.401901	63.297478	67.988754	131.174332	120.757256	14.579066	18.742682	14.237986	37.431725	5.824676	45.83366	106.130096	1.097384	24.328436	7.910366	8.390137
CAPZB	5.591825	36.763309	4.523419	5.38344	52.323814	23.225964	15.170872	40.301144	48.992054	37.94479	52.154541	46.282841	50.341713	43.695961	14.332876	25.735823	45.904408	33.71656	41.968983	43.247498	42.249592	57.570602	16.103651	36.71228	22.870419	42.778461	37.423393	38.765915	38.771648	57.37188	7.792771	30.466372	41.842285	43.802635	44.440262	35.507454	26.537043	39.936573	45.337597
CAPN2	17.054792	26.393421	35.208401	35.086132	36.643154	30.352608	26.216333	34.762131	40.899399	40.870403	32.472782	47.588108	53.754292	31.180965	26.484581	32.29631	35.075111	34.90836	34.705948	30.525572	37.207615	19.704109	52.215809	46.742535	31.828941	48.791374	38.620934	36.793354	36.904911	48.635975	23.586779	14.657091	29.299681	35.381256	38.314289	48.273525	44.331467	18.340509	39.276527
HIGD2A	19.82254	41.220741	33.020119	49.341759	41.109135	40.351807	45.479721	40.040016	39.065308	46.559315	37.791004	31.40287	28.995617	37.458946	27.589285	32.418198	41.49194	29.844204	19.939436	31.727489	33.28471	29.764788	30.018591	25.312553	34.621731	39.242424	47.663971	35.654369	34.087162	35.035973	37.027111	39.362438	82.687248	31.445023	25.734623	25.809664	30.240871	13.947628	25.479862
HLAC	46.910748	57.260712	34.570656	36.205807	1.618896	70.091721	0.402656	54.504627	0.387839	22.924488	1.335927	114.969856	2.937966	82.74897	39.60677	0.584316	118.911377	66.519836	3.273554	87.871002	2.743496	2.220185	0.617175	0.990867	3.244092	56.616688	49.63789	5.638178	128.05307	136.764328	4.128233	22.654236	26.393263	12.395598	6.393477	1.047469	63.742645	1.007012	0.622163
TUFM	41.891964	51.296806	41.186317	53.46376	43.977451	27.673172	50.937767	24.162388	26.451761	66.978378	27.269148	27.871044	29.780951	37.333141	30.58416	39.949696	27.327662	23.055555	16.331808	33.755611	33.141987	46.188362	21.723215	29.577234	35.167629	20.403179	27.456257	36.69537	29.634697	31.528397	41.300014	47.564888	48.632698	21.262331	49.029049	23.472027	31.822989	16.410839	55.140232
NOTCH2	32.627083	33.642891	21.458178	27.408577	38.445511	35.743118	33.616898	28.155138	36.157742	31.943569	35.638992	34.697014	30.477873	27.034655	39.975777	32.08757	33.320755	30.925833	28.442394	42.191818	40.882854	27.001104	36.10453	39.743446	55.352928	30.049324	36.597027	34.640095	33.361229	39.353909	38.192223	32.826866	35.350487	39.296432	68.022789	32.848209	39.041901	16.347851	36.937954
SDC4	30.150408	46.262287	65.246239	45.648655	74.345909	21.771971	51.627228	8.890116	34.527531	49.791637	16.400429	23.261608	49.535675	46.39064	81.735741	25.749418	23.849689	17.690887	5.664658	30.449429	27.684681	63.433193	35.608341	8.534145	36.947433	18.257917	21.940498	36.698971	22.327171	38.11507	40.267521	50.854969	23.947033	8.907505	27.729731	14.755456	45.023895	24.872944	70.628029
WASF2	37.801044	37.751362	42.609489	42.696621	55.28767	45.921829	37.962646	36.558601	58.433685	55.852524	46.29237	27.802677	31.200874	24.693525	45.656635	33.933575	30.758619	36.772255	35.722599	38.025333	40.154228	21.346275	35.133312	27.311157	28.891613	26.496908	31.245754	32.850262	32.991432	31.128267	39.044857	27.464312	33.504982	30.487242	29.043783	32.832981	20.223091	13.428329	26.460682
IGKV112	64.571968	8.727934	169.399872	0.953961	1.120173	0.557557	104.563576	34.709827	0.122417	1.021484	0.59464	5.869867	25.040424	10.328154	5.840788	4.380503	34.898491	16.371729	4.104517	17.268465	36.714947	2.037132	29.36487	0	20.636189	0	26.663408	40.386967	154.743607	161.366989	31.63026	5.222077	60.199162	80.573021	150.046005	18.732683	3.586297	2.284559	25.830278
RPL36AL	49.675163	47.439308	46.234818	46.641232	39.864899	41.789917	51.381599	34.601643	30.64234	29.541304	24.505901	40.454895	27.549057	21.855814	46.534904	28.187948	45.085594	48.315388	25.472187	32.945473	36.509079	41.208855	24.893764	32.329666	40.692894	16.124592	38.523373	22.492971	34.647167	41.856186	57.878849	27.149748	35.051289	23.22291	27.581085	24.461468	45.155796	6.719213	24.11681
PIEZO1	19.226017	31.416815	24.180912	32.728783	23.85413	26.349075	36.994301	15.168063	14.83205	29.623831	18.378387	41.336021	36.069775	30.331902	20.098015	29.783749	29.805725	23.336731	30.193407	32.352482	27.256821	43.457909	37.263294	37.749931	28.341263	48.283997	39.308273	38.998199	39.979809	54.036728	32.628658	22.611544	31.940935	36.4729	39.927101	34.462749	89.885231	59.894966	69.343262
CLTA	32.190418	41.770397	32.942684	55.813568	41.639671	41.853359	53.125748	33.869431	36.994022	37.636871	37.929859	35.763069	25.739267	59.362499	32.886723	16.081522	39.031094	37.581772	26.429592	40.640137	21.26244	32.649727	42.072815	15.241891	11.337347	35.46426	34.266838	37.750111	13.546211	43.035995	20.568329	21.894793	33.693905	36.735802	29.308826	35.909016	26.225121	35.777901	71.774315
PKP1	65.235588	168.892746	103.709419	198.51239	201.152786	112.261452	72.101463	0	1.018653	165.327255	90.031326	2.402947	1.127107	4.381731	11.666803	5.173235	2.695604	3.878229	1.631443	3.088481	5.110132	0	8.403685	18.567133	0.992897	8.097961	0	4.505154	2.548734	3.976344	1.554462	7.400529	59.360455	2.175047	8.466548	2.505185	0	4.781216	2.837109
NPM1	60.817455	57.80497	57.061615	55.342358	58.83675	43.217571	61.749317	27.510971	31.477972	43.231236	31.333225	42.887318	28.752258	20.389505	39.23922	42.584095	42.089581	33.26099	26.339869	25.409609	37.962059	43.924122	29.488409	6.524489	25.230783	23.069914	20.885708	23.78697	26.413019	35.74519	37.464836	34.011971	42.244843	19.436211	29.085474	20.476713	25.897522	12.935143	30.146154
RCC2	32.114136	37.269894	47.40242	37.570969	42.804298	30.965324	63.052738	13.832869	13.475792	36.17543	31.050905	28.052042	59.488827	45.493328	29.364006	34.689838	34.364521	21.681992	21.736578	43.181618	45.667942	27.257263	36.712963	28.739975	30.701838	21.629545	32.169804	35.944897	31.192923	28.997396	40.054455	42.755024	52.311989	28.413177	41.680721	22.177359	30.753887	25.421482	46.336754
SF3B1	49.488705	35.856972	40.24369	36.475811	40.067768	37.490162	38.881813	35.837082	36.331589	31.617226	27.639788	38.264835	36.287838	37.374367	52.450603	37.173492	36.714054	43.263618	47.614033	35.039738	35.003906	27.587564	31.212938	24.304964	36.876701	32.42635	34.716064	28.641356	34.672855	26.89546	32.751678	25.166723	32.150589	37.983864	29.507504	46.76223	21.556406	12.40304	26.599516
RACK1	34.031631	109.291748	33.841866	36.356045	59.683357	55.428829	90.846825	17.215971	12.392218	28.500286	44.540878	39.832958	26.618177	21.060226	19.308374	54.529507	38.12886	19.647055	31.750753	44.930218	39.209908	30.664783	13.917484	17.576477	29.696526	18.387018	25.542225	20.107019	17.999201	36.510353	46.210831	27.113075	65.842377	24.024754	34.839878	36.387543	21.343302	3.439147	22.481295
CALM2	38.752056	28.091658	49.189751	50.962402	43.330414	54.202557	39.262787	1.898064	97.82827	47.532001	23.316933	63.2925	43.785721	62.623993	26.282324	55.954689	15.837358	28.430965	10.854959	45.132042	34.562252	23.432478	27.800661	44.247078	35.932304	12.405794	33.703255	37.027027	22.209278	30.071255	39.472088	31.45009	29.824308	18.564941	25.356403	16.172235	31.712828	4.54276	24.157442
SET	70.590065	54.39555	10.077671	72.785324	58.956421	47.753658	62.556183	33.397057	42.015594	54.812382	38.985619	9.80171	47.223297	48.851131	48.520447	10.034373	43.225201	34.549221	29.792368	45.073761	40.378849	34.603149	9.60155	10.270796	43.535072	9.442402	35.751129	10.173432	7.880726	9.173286	39.86824	32.996445	38.122913	9.767699	86.714836	29.021208	9.165104	19.773268	9.460835
H3F3B	35.704807	46.463394	58.197624	31.824011	65.718102	38.746284	44.778061	27.405874	45.902153	55.656372	31.163202	71.555283	40.448524	36.30801	48.844959	24.558201	30.201759	29.12158	29.408121	26.660139	29.824371	18.999886	26.805372	20.444569	20.680052	21.096449	21.493673	44.642662	28.455727	30.713821	21.688545	45.204483	55.510529	28.615681	22.494547	17.946575	17.95945	14.497155	41.249218
FOS	17.832041	45.145519	85.328033	32.75602	39.719532	30.928528	55.635963	76.287163	98.161537	108.652687	25.653322	13.721318	14.947042	5.06499	13.262834	8.208	3.089148	36.119392	158.574066	11.641695	9.813703	11.412589	2.81551	8.611464	31.617563	308.293243	6.183573	3.439526	8.510303	19.066626	2.397975	6.597941	4.087729	15.881464	1.24842	13.483986	2.311173	5.511568	4.273212
AGRN	18.24115	24.650995	19.654947	19.629215	20.187113	15.374333	26.747578	12.571132	6.692096	25.755228	18.935188	36.907726	46.258286	28.027485	33.706898	29.019873	26.245356	24.409468	21.481859	55.631397	45.404411	37.837715	48.060791	39.054722	48.114624	45.210941	33.988052	80.484253	37.74474	43.795189	44.826237	32.017612	27.33032	24.164909	44.279541	38.416603	63.215031	62.604031	39.595615
H2AFZ	44.249008	45.840237	54.061516	75.947395	56.850811	32.395023	57.595249	11.487142	18.189697	42.862896	20.918846	60.038208	29.586718	55.037655	16.524584	46.330372	27.219198	21.688122	10.712388	37.726246	18.371088	44.648788	33.204132	18.147797	28.2498	13.837131	32.881462	36.206455	23.447367	48.759872	59.897697	36.05484	37.371964	20.106407	33.039284	16.162718	44.980335	12.803672	22.803888
DEFB1	65.685814	75.381584	249.797241	258.034515	156.972885	55.223774	171.185181	0	0.481808	61.694286	51.486179	3.469339	4.048557	1.567694	7.304307	0.787734	5.200486	2.520576	2.37406	13.950089	4.073478	0.534214	21.565155	0.138835	10.616542	3.869669	25.892868	73.411079	2.428651	1.656348	2.846112	2.965433	0	0.74219	6.3638	0.376248	0	0.155203	0.385946
NOP53	21.316652	26.348598	30.815413	27.432901	59.59235	46.58308	51.321857	51.467434	54.279625	36.264118	44.323853	19.924631	15.958151	20.468111	75.659828	27.468477	19.862677	38.633495	32.32399	37.781357	40.548294	25.889601	32.648521	26.991341	44.856255	25.985086	29.27182	34.324715	18.53878	18.012575	52.75106	34.454197	53.506702	33.370598	31.394897	30.826204	16.939346	11.687069	43.731712
HIST1H3J	41.976624	58.083462	47.845905	76.474304	59.681133	25.372032	62.785721	6.348549	0.85522	39.854877	14.772317	73.339813	26.270342	86.84967	1.60262	35.629154	48.12402	18.721401	9.993528	28.769873	41.526428	25.493818	28.798532	20.989628	4.972158	8.327557	29.494154	8.586731	29.335363	29.270433	69.565971	43.234524	80.824127	18.61821	52.341621	14.894088	33.760525	3.627991	36.052536
SNRPB	17.152933	52.239639	42.774765	59.728401	35.918106	33.363728	58.727348	16.105745	24.771049	51.467583	24.820601	26.411699	25.661142	39.343323	23.048679	48.089928	28.253975	25.197165	13.046567	52.312149	22.99888	58.298988	30.175707	28.719368	26.310307	18.490713	30.444376	37.233692	24.942438	43.51413	43.461185	34.144894	27.170446	27.414263	43.829327	20.121246	36.283169	29.80764	60.873417
TPT1	37.090584	64.934517	40.229641	52.539677	26.726212	54.241814	46.271393	36.629929	35.875725	33.047123	43.933868	29.921362	26.108534	21.681894	72.908768	52.2864	36.81625	42.824875	49.903927	47.106098	34.130463	22.764637	32.057171	29.635727	37.696186	31.814638	32.791145	14.946085	31.767197	30.504974	31.355078	13.774826	25.556562	28.681944	23.140566	26.454277	14.77466	5.018962	24.262512
ATF4	48.633198	36.674175	39.697952	34.470692	29.523932	38.682995	35.701836	43.489029	57.882042	31.376217	33.149925	29.173048	20.199146	22.012381	50.46312	45.977207	39.588085	42.646858	31.032784	27.785427	29.597507	17.832973	37.473595	31.011065	36.221699	44.747509	32.373268	26.408762	37.391712	29.688189	31.492628	19.805723	27.369268	38.158642	32.379982	32.282501	45.385326	26.937395	24.538614
TM9SF2	43.599056	50.126667	45.541828	54.0984	40.549473	32.593391	45.654335	24.229073	26.851816	29.029114	32.866833	43.658607	46.389286	29.62925	39.76646	29.642508	29.147318	26.48624	19.47788	28.249561	35.189014	25.685522	24.985607	28.51387	32.272251	19.772768	28.581799	35.663979	27.507637	37.55595	24.758204	23.141235	77.274422	24.139336	31.392578	24.548058	60.776432	13.94733	43.087856
ISLR	1.15177	6.302418	2.071066	5.394246	3.3201	25.298996	0	45.68092	11.786383	4.801421	30.100704	35.327656	44.816231	31.503111	4.608149	93.038528	24.823984	72.834145	26.841631	40.992012	67.795433	48.669693	30.441034	62.270184	17.920431	13.808409	40.908215	53.245171	47.481533	23.073114	25.896481	22.432533	56.1744	9.088757	99.086273	16.91568	30.737097	48.073341	110.211777
DNAJB1	30.821198	65.84201	51.594379	34.979778	34.086468	33.800373	42.892189	18.187639	16.758936	44.438049	30.406076	22.996038	24.465084	35.680866	30.867153	24.449858	15.20947	21.079706	211.086166	21.913847	20.461422	25.518698	31.341528	25.789568	26.819321	25.227692	37.727818	37.319794	12.518656	30.958591	39.900097	35.42046	31.016914	12.440837	28.808096	19.293507	28.180523	14.223454	40.007141
PGD	43.049236	48.077156	59.022961	50.277168	45.330143	35.666935	119.53672	20.470667	11.096874	28.647537	25.079268	45.236649	45.015476	43.719414	19.875265	22.733749	34.767937	27.547064	10.953024	34.184895	29.857235	34.499001	29.285936	19.085804	41.508083	18.552721	26.431128	34.230618	39.710083	28.100763	55.128738	38.046406	27.945866	16.583033	44.213791	14.829218	16.875231	11.226359	38.105049
RPL22	60.351391	49.503288	51.804356	37.747494	41.780178	46.02153	61.488811	38.386936	54.479504	37.51894	36.966328	28.523024	42.424797	25.921572	63.809971	33.432262	29.094015	38.379189	32.510494	27.698086	33.635849	24.083662	39.422741	21.980015	37.453453	21.192408	30.271484	22.658913	25.93626	19.589838	42.484623	32.23175	25.986771	25.515371	20.093357	27.000759	9.860853	3.547127	29.524496
ATP5I	39.896179	45.650352	44.227882	84.881866	44.841946	40.82592	43.393845	26.378481	28.635307	43.82975	34.300766	30.743567	21.209988	21.604431	20.635242	33.654793	26.815434	30.596437	19.152227	58.125645	26.08457	64.949699	29.588289	25.088882	27.115667	15.81725	42.473072	30.486145	29.833141	27.055801	45.962242	40.209511	42.085892	19.50198	25.884649	20.203011	33.140804	16.186899	27.694469
IGHV13	0.087668	0.774467	0.056529	1.279826	0.847569	0.475803	23.694056	49.226242	0	0.866531	0	10.26314	20.137075	11.855553	8.240879	6.368268	383.551178	5.736582	7.897205	9.348828	62.641495	4.28306	27.965673	0.336015	52.256374	0.260087	25.232124	12.437488	84.182526	346.708801	52.738094	5.281697	0.71376	25.595905	24.907249	18.172935	24.092962	9.992183	9.00675
NOP10	43.404644	50.698456	48.242481	52.074482	41.179493	39.227196	53.407398	24.056072	20.253069	28.619541	32.248287	43.076614	38.265518	32.320366	16.076494	38.064869	38.296406	26.12376	15.287911	38.941883	29.798542	61.602749	23.574171	27.747442	22.461752	16.025164	43.394241	28.66917	35.636429	34.307541	45.667198	36.328823	45.607258	18.898758	54.333344	20.163063	21.272493	8.852441	33.102386
TMED2	97.299904	63.024139	37.585155	72.700104	21.020815	41.565739	33.515671	32.316856	17.736395	40.199226	47.870033	26.221256	58.413532	44.559086	17.862644	46.142094	18.452988	32.441219	12.358149	21.180302	34.661564	62.983707	16.59444	22.990871	42.944427	8.302506	32.612228	19.070614	29.003063	39.961658	43.40461	25.60886	28.597488	20.792713	25.29076	13.341925	45.397305	9.166223	19.829372
EIF5A	27.670752	60.342865	62.761341	80.760437	49.322372	41.940697	44.302444	14.194327	17.221701	44.185013	41.80014	50.59029	15.586	20.197079	31.193352	52.047012	14.197344	3.967751	16.97348	65.821091	17.369162	26.866613	26.187576	7.690229	60.41568	24.944511	11.582537	21.969397	15.570095	22.682968	19.531937	2.087711	27.334513	56.588463	30.600061	41.01152	56.804745	3.592681	94.199356
SERINC2	25.523779	46.182995	33.147465	2.707409	3.528614	1.346933	60.214764	1.11802	0	80.82502	11.875526	49.769146	61.592968	76.32946	37.123241	35.132576	7.8452	1.291681	9.395499	56.798019	52.459949	94.22464	40.682152	38.407051	57.542988	10.594052	51.376286	13.618588	34.650295	50.953491	51.266617	3.45412	15.94443	11.660781	47.864113	16.541105	42.867844	34.715416	49.05373
HIST1H4L	52.53059	61.045265	66.66806	112.880913	77.226578	39.107071	83.002953	17.752962	2.630455	44.157482	38.54179	75.076187	5.22687	69.74041	3.505938	39.471912	37.737747	14.300476	8.623191	13.283113	34.098595	5.397093	32.431076	22.187847	9.596409	19.213493	20.625458	28.558077	20.461472	16.780569	85.425064	32.807896	36.692177	17.488186	12.600677	9.186215	46.327011	0.524512	6.633527
IGLV28	30.847967	0.859785	80.709732	1.261354	4.243161	0.579325	92.159492	7.098098	0.049628	0.551226	0.856706	8.491123	34.891769	69.813828	12.31205	9.654444	27.30258	33.753742	4.203063	15.747136	46.068996	5.676076	16.760172	1.082768	117.398811	0	43.964924	18.079975	182.729126	303.523712	40.132824	9.114761	17.403944	37.368576	15.346389	16.595903	5.492541	1.006853	5.732923
TALDO1	43.420116	53.209827	46.110168	38.835007	47.949562	35.147102	50.443237	16.583345	19.799692	52.04353	29.559795	55.549309	34.203987	47.888264	24.486261	32.181385	27.638731	26.270182	15.880964	25.168222	32.371685	30.243877	32.517166	23.670485	36.818413	24.28401	16.029953	37.498787	41.017986	40.774994	29.765566	34.358444	41.5238	25.415325	38.952709	19.692823	26.49225	28.854002	34.092358
TNC	18.846397	40.273342	104.436424	42.97681	32.30574	63.639084	26.746517	21.529148	20.21806	23.078527	287.519043	26.208595	11.04445	5.32852	28.783682	31.270367	17.938881	30.306852	17.788055	86.771965	31.462822	8.322752	34.578163	10.391225	29.750526	13.180417	33.812206	20.09362	12.916237	42.473885	17.540516	9.195794	15.343659	13.878619	20.040495	25.106663	36.428612	0.38579	4.15251
GANAB	24.490923	36.765331	33.870377	30.031666	40.476357	37.005615	35.897827	21.592188	24.713993	18.104464	38.175568	28.812637	38.564716	30.366047	31.581095	52.075424	25.369555	26.911377	18.614151	30.991081	43.917084	27.96064	29.756866	26.072262	45.400288	42.022358	32.010963	40.031425	39.188271	35.086372	31.711571	28.485157	35.587124	27.252417	30.89534	21.889124	92.09259	20.171976	41.146549
VAT1	22.272038	34.134769	29.992371	32.221436	35.732258	48.033295	38.020374	56.845669	49.197582	37.822372	50.797298	31.478281	29.286221	21.8234	26.459454	34.643154	25.684755	30.604328	22.564924	32.765553	29.284298	35.544991	29.242098	45.139072	35.281273	35.812309	29.20562	43.848824	31.823994	35.609119	42.92202	24.584854	21.010897	24.336136	41.719044	37.75639	20.083122	23.583607	37.645237
IQGAP1	43.150841	54.729969	60.222878	1.291541	33.578804	52.365746	44.129509	42.146954	34.174461	44.021149	37.946556	46.649712	36.865398	42.054394	62.679134	32.886204	6.902595	42.410049	35.24493	49.702751	32.151577	44.669228	34.251675	27.599623	24.647259	15.581409	32.48196	27.583775	31.358736	3.693777	47.474125	25.747478	32.436916	32.484348	20.093624	32.410591	28.807665	14.053539	2.938094
B4GALT1	25.854374	27.41613	34.654732	29.616129	31.475521	34.846497	39.735405	27.386662	15.324764	23.975294	37.433517	31.256029	31.411488	55.554981	27.480488	34.15575	29.693472	25.319044	21.493736	31.51412	44.561066	38.678238	36.134293	41.226955	25.956661	34.7076	29.416668	31.800753	39.01088	58.655842	25.203047	29.486238	42.495232	27.910881	47.374706	21.593119	60.422417	23.131107	37.965611
DAP	19.019022	30.317217	24.275763	39.239311	15.792768	23.06126	51.585247	30.445642	19.197056	31.98996	31.037273	35.055138	62.375057	37.770416	34.722794	35.19136	34.812889	29.369791	19.911896	38.754726	27.427454	32.200443	27.869501	49.966682	35.199776	21.790871	44.882343	35.22139	32.976784	29.026619	53.456776	33.458233	38.719643	24.089087	49.313503	28.930616	52.95747	8.547647	41.033173
LAMC1	23.162416	23.608343	21.116747	29.448187	32.088718	61.810711	10.842722	90.04393	106.697571	25.256327	56.609226	32.221642	37.567738	18.654314	22.05962	44.982475	24.108061	36.213982	32.762787	30.141291	35.076118	22.559675	36.774334	34.5392	24.053066	40.427822	26.151054	31.218466	27.694725	32.473766	19.617081	17.568373	20.907833	46.376938	31.027807	51.919777	14.036483	8.183016	28.550917
CLDN3	7.509463	29.343197	2.28161	6.121505	2.813109	2.93463	10.012712	0	0	6.369366	1.763375	53.770908	89.41375	61.633709	30.493885	15.333385	32.184948	25.603262	11.193004	25.978703	25.644135	139.674866	79.174057	21.786077	75.994682	13.458209	28.696844	37.282261	35.459625	19.87178	88.272018	96.78212	23.603033	7.44008	48.063976	7.551995	72.904594	16.213421	52.492821
HK1	34.661522	44.772961	51.583157	37.405029	47.730251	20.332979	45.599434	15.538967	37.803478	26.397537	34.361626	34.48315	35.344067	27.02331	15.003703	30.320131	33.232307	28.395657	19.177826	29.494343	39.062866	80.501015	35.283131	33.639397	26.686834	22.260033	13.803182	38.532501	27.370253	52.705067	58.855389	23.057669	22.860424	23.915205	30.500191	14.484628	33.234573	35.246269	44.371712
MMP9	4.686492	4.609523	14.343772	4.226685	1.486109	75.416267	10.655038	3.146831	0.586277	0.205976	7.837965	75.996811	15.105916	10.142327	3.811754	12.362535	93.372566	24.715414	28.318087	18.16485	25.510683	10.355457	10.457953	74.815887	7.43047	104.962433	80.644844	121.676514	36.818798	27.068169	74.878723	6.043168	110.24279	99.185188	37.78685	8.097066	24.076094	13.594819	17.385647
CST1	0	0.656317	0	0	0	0	0	0	0	0	0	35.351097	147.857178	103.482758	0	8.408518	105.617325	18.009617	20.49332	62.35817	154.188049	0.138488	31.769983	11.842326	6.929604	3.412816	4.202754	136.87326	67.629158	96.170326	25.322067	55.158909	81.346199	47.777195	20.672485	8.731958	38.519272	0	5.621486
MDH2	33.989632	44.038197	43.6539	37.084805	44.682076	30.464214	58.545155	10.675367	23.544279	46.63184	27.035254	36.329277	34.864517	31.80151	20.102743	32.107796	30.648535	30.792929	14.343393	28.176046	25.18766	57.711163	36.732391	21.388515	27.927967	20.2299	21.67491	37.412533	27.945459	32.002274	74.558624	44.230618	66.895737	16.89006	38.743599	17.560877	34.761616	17.635967	18.905695
EPAS1	41.212246	40.375778	32.648323	30.138861	33.91127	44.730923	19.47411	30.284908	31.61231	32.451588	32.053467	29.423424	42.48925	28.701614	28.001064	26.406256	23.510029	44.745514	57.295311	44.51561	35.25391	17.552826	47.031376	24.95158	35.145977	40.443321	32.951561	42.41552	48.253986	29.451807	33.557804	34.600861	19.589443	37.684082	31.399446	39.515205	14.585101	21.521301	17.217323
MYO1C	21.33283	47.281078	43.149837	44.402473	42.446941	37.017277	62.039513	35.128853	59.313393	48.317101	31.921295	26.965145	31.946938	34.620422	31.268419	24.840885	20.926779	27.155249	24.919867	21.655643	26.647793	49.222008	30.872366	41.920746	31.590612	31.64917	25.211248	27.802895	28.352688	33.789879	39.692413	27.056477	22.836168	31.345505	30.308887	33.353619	23.477665	21.619686	23.368511
COX7C	47.936535	51.246933	57.203697	84.213501	38.886715	50.289421	50.609112	39.245621	62.072437	30.319004	33.486919	27.906595	16.856915	18.03896	56.168018	46.728729	30.210842	18.915037	22.49007	26.952013	42.795029	30.683746	21.816021	20.805326	30.246359	22.112602	29.50596	14.440079	26.132252	22.319565	19.384901	33.017323	51.131954	29.525158	23.056154	21.660675	20.906179	3.536674	23.227699
ID1	28.569456	78.004875	83.975372	55.06189	58.898472	54.212532	48.490005	40.669987	55.27132	61.701126	34.386421	18.573826	28.761827	21.387867	39.095932	24.952177	9.687691	40.692085	36.980694	16.658438	35.55143	9.972418	32.348618	21.53849	28.418673	27.501001	23.469564	19.456549	33.530945	17.396746	23.105743	15.865439	8.42808	38.798397	22.018496	42.435223	14.681211	11.663603	27.569687
EHD2	14.60105	30.933996	19.505545	31.627043	28.948036	43.939014	14.196734	67.864563	49.972801	33.043217	50.93346	22.034609	33.260113	22.471821	29.964594	51.628735	19.933762	33.386387	41.689568	35.469311	38.649948	24.138372	39.728699	52.94976	30.352087	52.064224	24.454447	33.333439	33.451752	33.198692	25.023642	18.43775	15.504519	49.539684	23.732735	35.743187	11.174665	25.269415	44.30888
PGK1	36.591484	50.414463	52.167355	37.413486	33.938538	30.647633	33.65884	13.046405	20.600988	48.338226	24.406702	33.157009	46.821281	38.779854	19.091217	41.630943	28.738258	22.409998	13.534953	28.199314	29.330015	36.784332	26.432997	30.533974	40.24535	20.898409	26.661457	29.022606	28.278646	46.539307	36.791328	29.906034	35.851692	25.553078	36.216141	16.927378	83.346878	10.914494	41.659122
LGMN	0	24.247988	18.354519	20.537817	18.494402	53.638176	16.190647	52.989155	30.603714	21.905497	41.861202	58.733578	34.562553	41.629864	0	54.532177	34.783024	42.746025	18.395636	31.766481	30.000877	17.482861	24.05825	40.534016	37.123363	51.63348	23.096819	39.300415	55.614128	61.084419	32.025078	0	39.103794	42.993649	61.34866	46.505165	23.981062	15.322996	26.86178
BRI3	11.947303	15.699256	25.387762	33.064121	23.017576	46.008942	19.00462	37.143543	40.772118	22.364292	32.357399	39.924084	21.08852	25.695065	26.889675	66.793213	33.214634	33.445107	28.350048	40.47718	34.453514	22.18343	30.768299	53.931263	26.474739	39.008675	34.094532	34.4137	37.788807	36.696217	26.823257	16.489088	73.947914	28.057884	57.526619	34.398479	18.965773	16.090052	36.649849
PPP1R9B	17.325516	17.038462	19.366871	14.364005	11.80444	25.572893	15.938383	21.753859	15.894662	20.84779	21.572874	21.566885	25.591042	158.57515	13.126077	74.420288	23.211029	41.899292	37.760662	27.527391	23.228123	25.909117	22.999561	27.76609	14.83689	30.340092	33.674225	46.178078	28.686031	23.43778	48.45311	96.036812	20.491617	33.065681	28.033598	40.029026	17.715405	54.872738	37.022381
EPCAM	70.303955	24.548788	24.052376	50.867428	28.742174	5.876365	46.625854	0.105823	0.381881	19.081646	5.161067	53.131554	63.197784	53.630592	30.057985	22.961319	32.11282	11.555071	5.374216	29.152761	32.273785	74.616982	40.565014	14.665819	65.994446	6.748996	42.307621	40.237282	27.643019	29.075136	88.421959	38.265953	34.036205	8.04236	38.502609	11.56902	62.281384	28.220856	17.349131
POLR2L	22.750685	55.304462	42.023884	71.793968	39.089081	39.317719	60.085381	22.599951	29.989759	40.109158	32.458294	24.723513	24.62406	42.239182	19.1633	48.304138	19.404861	21.497328	12.26863	31.567829	49.333981	69.917831	23.633774	28.130131	21.966436	16.72394	23.016544	20.463486	32.597729	30.411716	33.947308	49.061985	37.646946	17.319828	35.779617	20.622124	20.852381	8.803866	36.227333
CXCL14	88.884766	114.025764	27.728464	79.491104	132.809662	43.439941	15.90089	10.261823	29.628588	115.313339	157.926804	22.581827	21.475996	16.798891	88.615379	12.897022	4.275259	39.493649	15.619109	3.858992	2.417109	2.569813	22.308451	13.824048	22.571142	0.097908	7.379818	5.759115	2.492882	1.525434	16.091867	26.852848	13.88737	27.284204	8.004457	25.300201	2.79052	8.479339	23.586845
CLIC4	57.82605	43.787285	44.069023	32.572571	39.120686	46.81089	22.539921	59.537258	97.906303	31.592022	46.406818	27.857218	28.693752	33.288483	30.795458	30.202698	28.411852	31.993404	28.555965	24.423672	31.503435	19.994823	27.279316	35.896072	24.271957	21.00531	25.432184	24.961191	25.462921	36.047691	24.543871	17.981478	22.181986	29.691696	29.617241	30.076473	17.669458	6.332355	29.568264
JAK1	33.186695	28.312086	34.027611	22.742788	30.153084	36.72995	23.601681	33.827072	31.192232	25.345354	30.758951	33.342464	36.244862	32.155575	36.281361	32.316261	38.435112	39.871719	43.216873	33.947025	34.940739	18.821995	34.690571	24.515783	32.733253	26.603405	37.821793	28.055773	34.512215	34.508041	38.762421	19.881107	32.087807	43.657906	25.92137	30.766747	55.794037	14.740498	39.542545
ARHGDIB	23.981081	20.238274	54.307816	26.027948	10.837554	43.598415	23.059996	40.078762	0	17.659313	21.502262	36.602215	33.390812	44.156651	25.906401	28.585823	40.246391	71.51062	79.527985	35.418091	42.11636	66.413879	22.533627	18.378754	34.042816	0	37.741627	25.297907	71.189217	24.527315	31.913525	24.612013	37.228546	64.003723	32.029751	25.662615	22.936636	3.692387	0
KLF2	10.285199	16.514149	21.423763	12.28614	26.897261	30.461834	16.301872	30.992743	66.328087	35.581055	18.104425	23.501156	35.003334	29.240442	25.226326	23.283482	32.399906	40.772705	71.478607	38.639671	29.378977	19.358742	24.947533	43.929859	25.355272	104.62001	31.535975	35.944633	48.574829	24.835136	40.975346	16.840179	18.748186	50.21455	33.828941	38.105961	22.326468	22.839325	21.454851
ARPC1A	48.506012	39.331417	41.817886	42.055389	48.335991	34.373531	28.981146	25.038446	30.864559	36.543732	31.8638	34.529053	29.58227	32.315601	34.213318	36.562328	28.937319	30.585669	20.679733	34.319149	30.312313	40.043228	28.358997	28.283121	31.901491	6.192256	30.02039	30.182699	21.298042	28.988754	47.747066	36.921341	40.812626	27.617853	38.244591	19.526724	33.803207	23.145855	24.04632
RALY	12.113077	30.664734	37.211353	18.369709	33.178112	29.548122	43.487568	28.853779	22.760368	29.964895	28.908768	41.068676	39.839405	59.49086	5.127637	29.835979	44.927341	26.830418	6.785923	47.817638	37.613518	65.890739	24.989086	33.106487	35.363129	5.277438	19.249224	28.786074	16.954388	26.578365	76.467567	45.587402	34.398033	7.930761	42.322655	22.322973	44.96397	27.720978	40.737988
MIDN	21.47282	34.934986	27.922609	27.717684	35.750496	22.585609	37.536404	12.683678	11.048071	33.285648	21.521246	32.423073	43.872776	49.459541	32.869766	31.315599	24.003325	27.287266	27.668396	29.28483	41.619164	23.600004	27.207903	24.588354	37.580074	35.230568	36.123096	35.938507	17.632555	32.981976	57.521496	45.994938	15.516053	26.64233	36.203106	25.404299	58.180855	51.746521	36.924393
NCL	66.252113	39.531651	63.52243	60.788235	49.798637	46.693611	42.731598	26.999865	45.054924	57.401009	30.462549	26.618641	26.454006	30.532925	22.058037	21.928192	30.894894	21.483477	25.563431	22.449261	21.799782	25.658203	31.515154	27.282864	25.314667	18.662285	21.034248	25.379293	26.244005	22.625854	45.436611	30.292349	22.172941	27.920759	21.05792	14.543367	25.83506	21.765198	35.207119
SH3BGRL	41.564827	31.166733	28.093542	29.75771	26.040092	35.05275	19.836288	37.89473	81.20932	36.101814	27.367172	32.372189	37.251122	86.831741	58.082062	45.91415	26.934656	34.728813	30.287691	28.125925	27.987991	21.351217	17.402096	22.760208	26.060951	13.242153	23.040663	33.701969	33.997856	19.801914	36.837711	72.967377	23.800461	25.638006	14.418492	25.646555	9.301047	5.425158	18.184591
PXDN	15.201765	15.887731	14.935453	11.743228	5.457163	30.372482	10.206334	36.318745	8.39396	6.452701	37.10244	46.352051	50.17514	16.146273	12.364551	29.626186	28.75242	25.468159	16.006689	32.79052	39.571796	37.347847	45.140854	74.441917	12.340272	39.853054	32.161385	51.291157	25.986822	61.388485	69.722137	13.091182	19.250181	33.851601	76.540894	35.197681	67.871964	23.285126	36.246506
DYNLL1	51.827797	62.321594	60.564148	64.171982	73.331612	44.881863	48.26416	15.375348	30.963333	44.716816	34.744099	40.354649	28.865631	44.554863	14.383484	30.639984	27.215139	20.798891	14.924359	22.247314	32.632622	46.122238	24.148933	19.074017	29.086216	11.721723	23.865059	30.64135	16.950289	32.412365	32.51622	41.772449	11.406676	21.751919	24.596239	18.970325	24.144154	5.205829	20.486107
PYGB	21.991983	44.803234	36.251881	27.265121	55.777718	26.456263	38.157005	34.45594	127.702812	63.390388	24.16172	18.580618	15.872514	25.531099	32.661537	23.700083	24.9331	23.599237	16.107519	35.268154	18.532928	24.424992	25.110014	29.056572	23.716881	29.47747	39.658821	26.932871	24.908676	27.235987	46.584309	16.581894	15.901747	23.876074	33.572567	19.130512	28.956358	30.396072	39.749348
LAMA5	13.08987	19.751019	11.307537	21.794748	19.902138	24.527882	20.963087	22.558931	35.746815	36.901634	13.908202	36.386814	30.960506	52.593117	25.845463	29.126818	23.833662	28.516176	39.166611	32.916084	52.597416	72.956139	39.964024	18.182808	35.767307	36.22691	25.108835	43.777538	23.725042	17.993746	33.153076	28.968473	15.918057	43.013729	31.007246	39.401711	23.702009	91.692421	26.547951
ATP5J2	34.284012	49.588375	62.020741	48.996838	37.278839	34.878723	39.729511	17.120811	16.257925	29.946814	27.787195	38.607296	28.58642	26.637144	21.082937	27.785254	27.516069	23.294218	15.825601	40.091457	34.100452	81.714355	28.647554	21.134144	29.16382	9.344341	23.790663	26.306978	20.050722	31.624163	53.713409	31.199087	79.165947	21.280369	29.759621	10.296531	28.783047	6.17272	24.595869
ID3	14.071733	31.908098	17.557404	27.894947	20.56864	31.000891	23.943024	41.240902	35.410313	57.665043	26.104982	24.843107	31.906736	20.925676	18.450756	37.65934	13.287486	40.674152	46.839329	22.537029	40.401112	12.444218	36.702301	52.012707	36.217121	43.698223	33.505222	35.754688	22.26417	35.384361	21.724615	21.133478	12.105427	62.200165	26.326704	51.228642	16.392427	32.225819	60.671505
DPYSL3	11.986068	14.805532	16.965633	8.691783	15.652249	51.741905	2.400668	60.230656	94.436531	19.552221	69.912537	33.326096	36.524826	4.478221	21.440361	33.625042	30.333803	45.688671	24.741272	43.451248	52.184319	24.183517	31.371086	76.669136	22.189287	37.352825	9.639308	35.020939	35.197582	55.067627	6.646571	15.947067	37.645954	15.656209	48.271973	51.626671	12.765927	14.875367	14.48939
HNRNPL	4.535213	19.983215	17.822311	18.903175	9.085141	13.34211	45.380562	34.392056	10.222776	9.170436	12.363183	55.517254	12.071561	8.763834	47.968403	24.23488	50.156776	30.719496	38.649803	27.819954	46.98193	44.327187	27.197699	40.795753	53.684658	32.64822	42.595531	54.715046	44.815285	47.114246	55.27541	49.252293	58.151844	15.266889	27.645176	12.05645	23.012255	5.054755	64.645996
CANX	27.93329	36.15332	34.29113	23.18676	14.259769	26.809099	14.353714	16.964748	61.142315	12.561432	7.146031	34.353619	38.2878	74.261978	12.432366	62.308868	30.897444	53.942234	18.302763	29.561867	25.533743	34.49472	10.481485	44.201817	74.161842	49.861435	47.337032	23.855726	11.92977	20.361597	70.550423	23.10569	31.497892	19.814503	9.318357	39.157276	17.773195	7.782169	45.393394
FLNB	25.390905	78.412079	48.265926	15.201408	54.197384	37.29504	62.733997	3.874341	40.190891	33.847492	24.712084	24.96476	13.091987	5.463316	20.31683	35.51516	7.372354	7.101602	2.417828	53.669662	38.036674	100.021301	4.982149	35.165344	28.11018	3.402155	4.024979	50.708858	27.509726	23.544456	14.100705	60.405186	0.807069	18.621439	46.834351	29.700525	48.570053	29.267902	74.436264
TRIM28	20.932684	39.256832	29.768524	35.392323	36.331322	26.453846	39.916676	16.745945	21.256739	44.117718	23.496828	28.680977	26.690983	31.080132	34.39761	35.782063	34.622948	21.504395	16.690117	28.07144	36.355804	45.563789	43.780266	27.394396	29.818462	38.573502	24.349274	28.906481	21.619696	24.968122	45.260612	33.116982	16.852585	26.453381	36.271141	27.952972	45.02692	58.714287	27.751431
GLUL	77.979691	65.794746	80.53569	43.941708	58.243607	36.545048	51.15686	10.296371	31.601189	54.210701	21.309191	13.116492	7.53424	33.232601	39.108639	10.083477	9.862288	26.636856	30.506353	24.986671	20.689405	48.500015	34.857361	39.324478	29.063316	13.126378	6.88896	23.042152	11.470544	42.423092	26.058664	32.128979	27.338831	5.294566	40.589729	28.717426	30.12162	28.935997	12.975787
ATP6V1G1	58.238716	53.53849	42.759571	38.480724	42.164806	31.945374	46.171902	17.204844	14.585164	36.719425	25.26475	43.62125	53.462875	43.581772	31.636843	23.4674	30.736723	33.402573	20.608433	24.013128	20.788069	57.917374	19.587013	25.91078	34.20055	10.251916	34.624565	37.983608	20.777719	25.258318	62.360672	34.70002	18.993195	16.368254	15.349555	16.776682	23.936701	20.008194	20.098537
STAT3	32.237907	63.462276	63.558685	29.984896	41.086208	40.039211	36.555172	22.405209	29.139736	42.063053	32.600708	25.312386	24.462881	25.425932	42.007339	26.227167	28.492893	27.463842	27.201551	28.228039	35.45504	27.003496	29.521339	25.654486	32.687408	24.481678	25.077909	26.047731	57.81498	27.887239	19.694809	31.100901	23.886162	30.640589	33.357288	25.341702	24.33861	12.795701	26.599607
SRPRA	37.27623	38.105724	51.753605	36.88559	27.260189	24.818308	46.099316	27.093033	25.157959	29.535255	28.464718	24.735111	60.492775	10.620941	32.561909	27.135519	34.740398	31.095161	21.254534	27.024942	30.9914	26.798405	24.656506	27.723324	48.275589	20.047955	29.846987	28.012081	47.571743	43.948898	33.776093	28.157047	42.533073	30.966434	39.208485	25.16329	11.134054	10.918952	34.919807
IMPDH2	28.569727	62.416351	50.009056	37.972198	33.650208	35.632362	69.349121	22.456421	18.948305	63.494251	37.551094	21.236868	14.678104	23.09865	45.303425	37.851295	19.866886	31.684647	12.830454	26.266497	28.295603	61.034794	35.360001	22.730337	22.456497	16.455286	18.534807	19.997484	21.212507	23.94994	22.488045	41.283474	34.863918	21.958572	20.344898	19.059919	34.627655	9.934722	56.89542
CD248	13.453207	21.460508	14.18769	31.962284	19.391111	61.638103	6.149253	92.128975	70.943245	21.412622	79.677933	19.475527	33.221977	16.957951	9.217181	75.616135	22.699083	42.586903	21.291542	35.682362	42.417404	15.397463	33.620705	20.482704	16.893118	39.50021	26.677158	30.745852	32.425148	26.617832	21.418959	17.389431	18.486328	52.216839	24.208881	47.621922	9.693316	8.549505	30.645573
KDELR1	10.762466	55.846634	18.768911	53.304546	16.4853	25.784975	26.6493	43.277729	34.766045	40.684223	47.109257	32.306713	15.928185	34.994061	25.944864	16.931799	20.096321	37.991909	13.518941	38.956516	34.791405	55.443817	37.147461	40.217819	40.674843	16.534773	17.932184	34.423553	35.133781	24.426508	50.501434	36.56115	41.716454	10.738929	22.341469	34.219311	45.508556	10.927948	23.473358
MAFB	17.513653	31.042273	24.579464	28.785177	38.090034	45.897129	12.173995	49.059814	22.88801	31.664011	47.178207	31.159979	20.967131	21.585566	14.591412	44.945011	42.570061	30.973146	27.205956	32.661152	33.971382	19.732708	25.737299	42.339172	18.302145	48.983917	28.651537	40.426186	50.886906	44.46587	25.749388	15.267567	28.307978	27.034081	40.93161	38.661224	25.127293	24.838659	27.876102
IGHV315	21.556807	4.641102	284.53363	0	4.214895	1.902228	43.335793	5.948143	0.070268	0	0.429972	11.202777	50.028812	26.545824	13.246786	10.499775	12.185397	13.571033	7.346747	61.802288	41.388313	7.231668	14.929737	2.70555	31.4249	0	48.067268	18.313688	7.415337	25.804035	13.765532	5.314505	206.577042	56.93224	16.061131	15.446628	10.532587	51.133236	74.342186
APMAP	21.969084	30.893612	16.424082	18.532688	17.779861	19.711245	26.285795	15.532489	12.95361	32.269337	18.132746	30.376955	31.223394	57.822895	27.737604	33.36227	25.143024	22.13644	16.34857	30.015017	40.760189	51.656631	26.312103	30.428392	32.333069	35.453449	30.241331	64.460167	34.68396	34.560123	64.07737	42.601646	15.71358	20.442001	27.110092	22.442827	41.549229	29.807707	70.487869
DSG1	128.004333	143.04335	53.835564	202.341187	214.22287	141.651733	47.339333	0.072159	0.595363	146.360291	124.149994	0	0	0	8.590364	0.159786	0	0.215933	0.086178	0.023734	0.766153	0.241737	0.219993	0	0.518218	4.919893	0.053092	0	0.112042	0.01099	0.732028	0.066954	0.004847	0.084385	0.2001	0	0	0	0.177286
CLTC	23.225012	29.443693	24.038366	25.319801	14.548881	16.107817	58.402042	9.223851	10.932968	34.843269	14.674993	33.121822	46.553638	42.067261	15.391621	28.043415	19.720726	25.747768	11.314197	20.139818	17.06711	74.412247	16.508224	29.814816	11.931306	10.636155	26.522388	26.9039	26.498875	83.685242	54.189194	143.227631	74.042099	12.630257	16.835157	17.442448	30.474258	10.38553	32.028496
SFRP4	1.433927	0.279434	0.659098	4.396115	0.254335	10.370798	0.058306	21.010895	7.461533	0.145507	35.84465	22.129152	40.191475	15.753824	2.753875	36.72908	41.711945	60.860844	19.825632	75.855362	59.790688	13.088309	46.457581	26.711624	44.241875	87.978661	56.709545	42.183109	32.630947	44.723072	33.975464	23.937832	29.177399	92.332794	29.107071	128.761078	8.189424	7.368402	11.982707
IGKV3D15	56.979485	9.677814	119.333107	1.464296	0.998987	0.095302	53.272987	137.15947	0.348946	0.902716	0.487285	3.911579	21.403177	9.711019	3.371443	4.961245	168.83812	15.147389	5.13461	10.830729	60.176327	1.399796	10.027769	0.086207	51.637493	0.327492	95.302826	27.848299	93.069603	23.661455	16.00309	4.093041	134.281158	35.911888	10.415786	9.30734	1.484915	7.113691	9.092024
FIS1	19.864752	41.917461	36.922668	33.476051	32.126698	37.367928	28.979446	42.307831	47.92231	27.174606	37.945213	27.304802	24.982006	22.004959	45.360699	26.367983	33.602997	34.292942	20.132593	42.663155	31.681267	42.799641	31.786085	20.712446	26.793251	16.103252	38.740055	34.907452	27.251261	21.26635	30.752958	32.982159	38.874477	27.523527	30.107336	23.159863	30.472538	13.428665	32.596363
COMT	41.445053	77.7761	35.24221	65.92392	78.694878	0.001539	0.017457	0.000261	22.322512	89.787552	45.088116	62.511425	46.967842	94.574127	50.19725	0.009498	0.090793	0.000293	22.296015	0.000447	70.629051	0.00012	0.000817	0.028331	0.009156	0.001245	0.002139	0.082927	3.00E-06	0.070858	0.001048	80.241577	41.983955	40.653564	0.028048	61.992702	110.34494	3.70E-05	73.052879
MED24	14.044461	9.85848	9.736665	9.421401	13.986718	8.090119	13.147034	4.700332	5.270354	11.189909	8.425071	7.325109	5.675932	87.623878	6.861806	59.89743	84.873222	6.730459	0	70.232155	50.632919	50.10054	19.792608	35.892345	8.746445	9.258854	123.383202	30.287174	9.040676	6.949876	87.403412	21.833986	5.769037	8.578275	19.521753	16.985796	156.383148	99.423866	11.721766
FAM120A	33.922142	36.129147	31.374878	38.013214	32.854733	30.299084	46.453445	23.10442	25.909458	27.580544	26.863852	31.536318	29.98455	42.220226	31.290882	34.057789	26.629709	28.844412	24.754152	31.492445	27.988447	41.083164	25.571608	35.113651	36.612865	21.409962	34.237194	31.898928	25.948402	29.459639	35.807457	30.126034	28.54862	25.925892	29.521574	24.464293	30.727388	20.846838	39.877659
MMP11	1.13668	5.5826	1.713349	3.199826	2.482017	5.281804	2.537555	1.611624	1.811788	2.53965	30.361431	15.417459	18.071733	14.3559	0.638577	5.618483	14.139112	6.142518	4.87594	6.885934	28.62611	36.86972	11.474777	312.055267	10.982706	43.726887	8.718699	30.354641	28.796198	114.95311	6.979472	16.104416	21.140034	14.140741	129.549347	8.000638	33.427334	59.736969	147.759323
COLGALT1	9.714436	23.959654	20.320063	30.869957	19.090822	32.660976	23.865988	18.35478	30.043522	26.828896	30.594807	37.628674	21.937916	18.288418	12.109216	27.511997	26.231197	15.999654	28.144995	30.688826	30.172258	23.924095	22.026855	58.137936	18.400473	42.477463	34.784809	39.289188	31.773602	60.319439	30.484598	18.615738	70.447639	42.617809	50.277081	36.552765	33.371632	34.534744	42.958973
MORF4L1	42.653	38.402252	41.588512	32.822025	29.377855	39.087456	27.172377	38.670456	49.525917	29.87318	35.048386	39.706501	33.47876	34.828571	35.658329	43.141834	27.502001	32.660355	1.077812	33.318394	31.944645	35.047424	36.315849	28.525791	25.10631	22.417156	29.229477	24.359608	33.551346	26.417597	27.042425	20.086113	25.607191	34.286903	25.467337	26.167915	16.474642	12.597583	39.630711
BTG2	52.559074	20.798882	92.430199	14.525775	17.139051	25.372173	52.657867	33.951569	24.367802	15.989639	17.162535	17.750624	29.874334	28.222622	51.805386	32.296696	27.875275	32.986904	54.006615	23.024824	32.857346	29.287203	15.44519	17.139988	34.238071	47.707909	33.897087	19.837507	32.357067	45.952545	19.898176	32.144695	48.60849	32.368164	31.132706	19.938284	4.958873	13.884854	28.93955
LDHB	54.581654	18.653057	54.595604	98.048004	18.388552	11.189432	46.635387	11.743838	76.590622	15.335841	25.949675	27.967575	23.033882	13.526826	37.334808	32.700523	50.826607	42.392162	26.458521	10.448421	15.014434	10.584002	43.761784	19.70323	21.330093	27.300386	30.412706	45.840462	63.319881	24.05415	47.470982	13.18794	16.72554	61.022629	26.305479	8.768854	10.794413	2.720472	14.211077
SRP9	67.529526	19.423782	49.577789	13.848835	44.640854	31.71221	57.122517	23.26067	26.83215	47.651192	26.030832	49.544682	33.223701	18.556677	38.099224	48.014618	30.718327	31.963942	23.02129	29.760857	29.151176	46.605892	32.306725	26.063402	40.004078	14.441352	17.38649	28.693178	10.873111	25.518513	24.900986	34.288475	28.867018	10.236569	24.610319	21.934362	28.705759	11.287091	31.502409
TAX1BP3	19.177959	43.715942	39.857029	45.95145	32.582516	45.223248	37.783295	32.460377	26.065538	45.571888	44.518208	31.412903	34.003349	8.393373	23.812811	40.667301	18.834202	26.449997	17.020857	25.826468	30.67561	30.96283	29.966656	48.825485	28.557819	34.953125	8.921534	35.307926	23.917368	13.182365	29.510069	21.265036	17.568645	34.712311	42.88596	31.022226	42.138458	7.351587	45.40657
RPS3	40.649071	61.684662	41.148838	38.009163	44.312737	35.390083	45.627075	17.291857	23.442255	36.705406	35.705498	17.990067	17.030296	17.765755	34.210758	35.659054	20.909237	25.202318	30.257341	30.222824	33.885853	27.19282	29.500788	55.946796	31.143757	16.190247	25.761429	25.992588	27.752913	24.809256	26.06879	21.697477	37.996006	23.503349	26.964327	20.130009	48.043324	9.405206	34.280399
HIST2H3C	19.946043	37.529324	32.26495	54.684807	41.378872	20.211115	44.87952	5.140333	1.057694	33.438869	13.204191	43.239052	15.451879	53.29615	0.879878	26.727165	27.532286	10.875041	6.891276	49.282524	16.034185	21.11828	33.966019	19.712679	19.288242	10.992639	22.967844	26.800802	21.618727	47.33596	44.395828	35.149296	127.586304	16.021839	47.93092	16.323896	69.475136	34.043064	26.620264
ARPC4	24.077927	37.287544	37.54792	34.332394	31.666595	35.420452	37.281677	23.451656	24.147278	35.269379	33.043957	27.310884	22.908592	31.341719	21.341385	35.839771	33.285355	28.587452	22.533321	35.571045	34.114964	31.079136	24.657766	33.193401	24.170631	22.498417	33.728218	40.039833	30.822544	29.061594	33.26376	26.891012	40.480316	32.801868	29.908325	25.658464	31.501772	4.754284	52.415836
NME1NME2	0	37.565426	40.269447	50.449551	27.262007	33.012646	44.886627	0.018226	0	33.629208	0	0	122.721115	238.897964	20.518814	95.996529	0	38.782524	0	27.529102	15.360699	26.442142	16.341616	42.143764	19.102392	15.418106	0.079428	0	0	29.99268	32.774994	64.373947	0	0	14.430617	51.287903	0	0	53.320389
HDGF	65.090614	61.256134	0	42.434547	0	40.195744	73.161072	18.61331	0.015044	59.084461	34.318657	0.421489	34.419037	33.283924	0	36.61628	33.105175	0	0	38.578747	0.002595	56.604084	46.857544	30.941612	32.63076	0.033181	32.954533	30.655056	13.830439	33.652321	65.507202	0.884946	81.310623	0.031375	54.577728	0	84.735397	22.583311	32.986362
IER2	7.11303	46.683949	51.050671	9.324746	40.366966	26.531044	63.36026	37.918594	15.670509	61.368217	16.836193	24.928946	35.598972	35.055702	16.571659	39.697948	23.220375	33.660915	55.135464	20.818771	12.52223	21.804245	34.279568	21.541811	35.666447	25.316107	31.960672	22.715179	16.432894	10.989156	40.662754	31.631588	6.88105	42.645821	33.857014	28.582659	45.516228	54.01289	13.101813
ATP2A2	50.207012	47.652248	47.485737	32.110153	37.29496	31.377983	31.324667	22.665352	58.9953	28.515516	26.091599	46.675163	24.326727	39.40596	18.227289	48.390148	21.40332	22.900789	16.572697	23.114079	29.031662	35.965244	19.996256	40.125801	24.475117	12.324017	39.672157	24.920061	18.903753	37.434021	29.122326	19.210461	22.439407	28.143288	28.689758	17.870892	35.466454	18.531443	31.961775
ENG	15.085156	27.268238	19.448925	25.112341	15.919079	43.252888	16.473616	29.062563	21.580969	29.883266	18.123085	21.567532	48.090759	26.825142	18.723959	32.905216	33.088669	43.532413	55.305561	23.33914	31.398069	16.987341	31.395208	30.108133	27.959862	42.932465	44.536629	56.435661	54.643059	37.989868	37.997753	23.965591	30.070873	35.760048	27.097507	34.463818	17.684015	14.599435	28.087395
LCP1	49.840614	31.353319	55.441189	24.502951	20.466974	44.983692	21.317118	19.453785	7.487403	11.142267	26.395649	31.436277	23.871695	27.225586	12.310557	40.183147	72.149078	42.623302	55.242672	40.292419	31.31266	21.04141	18.621567	13.125971	30.843184	22.302795	48.442554	29.494776	51.159691	32.069801	33.191425	13.891502	59.724335	54.883808	23.149141	25.143623	7.559681	3.282864	9.83487
PRPF6	25.811676	29.828396	25.935726	20.25972	28.79879	25.39687	29.51438	19.70801	27.097864	31.814018	22.82584	31.877935	27.146196	37.967571	34.715061	24.711922	31.301594	29.246386	27.65135	29.564661	45.815903	46.544682	28.800167	26.36722	32.34808	27.410147	26.084726	30.348448	27.9949	21.931694	31.765699	34.678169	41.817703	26.953295	32.310722	22.046795	32.784893	60.580593	27.783535
FAT1	16.453867	38.585857	38.792244	39.62915	15.029228	33.499374	21.011917	16.887068	11.497416	18.879433	20.817652	22.016895	47.648636	63.110451	47.742443	17.075968	19.321625	39.003036	14.659725	34.178001	24.001989	23.056147	53.978107	19.980095	7.274399	14.207352	38.149551	29.032114	17.764627	17.074242	34.290207	35.948364	21.033146	23.5	71.260658	19.147291	110.759644	15.457541	33.152092
IGFBP2	41.569378	13.631282	7.735302	45.163151	11.908009	17.639668	51.190922	12.783035	8.778345	17.03581	16.599958	12.494738	22.447721	22.546917	27.57061	13.06699	11.280664	13.279582	13.203212	26.849369	28.342627	67.01059	56.536095	23.236483	15.215819	24.416561	18.217323	45.767124	24.013086	8.503115	169.119049	121.424889	1.991107	11.425585	29.677118	18.22625	31.754757	63.285412	19.089489
TMED3	22.776455	40.07024	26.638775	35.993172	28.659859	32.398346	30.429996	19.734213	10.554828	35.403847	34.478039	35.061737	50.477013	15.262055	25.570066	30.864918	24.143194	16.801411	9.739985	51.340378	16.002283	58.483158	22.504951	37.207237	28.743277	21.171124	29.014311	44.45747	51.317844	27.229845	32.76469	51.611813	19.866821	16.814213	28.975897	23.964117	25.675341	10.33348	60.4487
CLDN4	21.440722	61.038315	59.177143	25.307032	0.110193	19.671221	76.047424	0.170602	0.893322	59.704269	17.266392	106.415932	78.707047	0.056985	0.176611	0.002155	0.002186	49.992756	14.003463	0.000758	0.239482	126.515953	0.170112	0.00048	93.858536	55.041611	0.041114	0.001604	0.001365	0.578972	175.754944	0.002285	0.013409	11.69691	0.000639	0.185433	126.256271	0.270433	0.002242
UBE2L6	16.39407	27.508196	24.924177	15.757851	11.061615	26.45393	9.085494	18.819078	15.927035	16.587545	17.463127	40.814373	23.959141	56.585079	17.915203	25.126228	54.727013	23.19816	33.1605	50.177383	34.39904	32.968414	18.552114	20.712955	18.122665	14.889968	39.59613	53.398357	67.413467	51.155106	14.318544	41.412491	81.395149	26.826241	46.920746	24.3363	23.287012	10.794728	30.141922
IGHV461	11.335726	1.899136	102.264816	0.648661	1.32699	0	6.846322	2.136812	0.171118	0	0.281495	1.788542	7.469079	7.200159	1.187072	2.121543	8.513237	0.571283	0.319761	6.10821	4.835272	0.217857	1.980018	0.281201	9.15286	0.079342	3.843855	18.984264	59.43594	318.547424	33.116093	1.620136	82.620972	12.943358	457.769012	2.951231	0.283929	0.773478	1.697071
KDELR2	36.814236	20.835245	22.127504	25.835924	22.352264	22.489603	33.299034	51.021538	17.066341	51.190453	28.20191	38.759846	39.733517	29.882723	13.482333	47.226589	32.37442	23.313883	15.379817	19.900408	29.216324	32.233913	27.676735	47.292881	23.208912	19.340609	32.758896	33.659538	34.8423	51.532631	39.386799	21.178989	34.544762	18.872469	32.882221	18.024248	34.28278	22.267477	27.322546
PRDX6	28.894823	33.341934	24.085815	38.187683	27.633709	30.858843	25.07831	23.053291	31.27107	42.847103	29.157101	33.960865	23.590441	35.753975	30.11017	47.533405	27.154556	21.679834	15.084258	26.442341	24.437788	46.31155	41.639614	24.861326	22.720331	26.153591	24.208817	29.606987	28.018318	27.22616	20.771067	27.031425	34.618446	21.143745	38.909676	21.784075	61.03767	16.559555	38.72691
PECAM1	38.691387	26.634892	43.257496	26.462454	23.461073	50.350941	16.810291	59.75988	37.117371	14.761325	43.323708	24.012566	36.165394	23.602116	20.35964	30.187349	31.3643	50.032917	68.553947	27.124332	26.195805	15.605892	33.629074	17.12001	46.670773	26.44418	28.691698	28.102858	33.734337	38.812737	25.736654	14.140022	19.724945	33.850414	21.441801	43.481712	7.106225	4.831128	11.079828
HIST2H3A	19.227818	36.322395	30.762306	53.135319	40.780048	19.62612	43.633995	4.801554	0.998974	32.521564	12.539295	42.320644	15.172204	52.042072	0.853167	26.040747	26.869501	10.701776	6.524983	48.042755	15.531441	20.616022	33.148052	19.234066	18.81394	10.797064	22.56712	26.029982	20.978338	46.214016	43.511375	34.169838	124.338844	15.708837	46.923496	15.972578	67.806702	33.188263	25.722771
IGKV1D13	57.313801	1.088923	36.287243	1.241998	0.698912	0	14.788851	34.986767	0.162792	0.396194	0.245212	4.12998	2.044439	10.493854	1.114925	0.874236	0.827352	9.834593	3.525025	1.063482	18.88311	1.125102	7.738084	0.14108	8.792689	0	6.197471	13.527104	157.527039	2.176154	5.235597	17.621172	158.13179	11.815164	548.923218	3.979685	0.248405	16.27338	2.011861
IGHV169	57.134071	9.782797	278.150024	0.791802	0.615346	0.364265	17.326973	74.859337	0.260862	0.408132	0.168333	7.151495	13.047507	5.614132	0.621409	6.152773	91.808006	2.292722	1.187221	4.192375	17.62932	0.54545	2.689736	0.078383	30.54747	0.079207	46.974064	50.490555	75.438698	108.600403	111.006081	2.309811	114.550766	6.920753	5.12834	3.812436	0.24994	4.463353	4.319639
IGLV147	44.87854	1.499112	142.831711	0.642499	1.300519	0.492065	52.507122	64.966782	0.522601	0	0.54518	13.950781	19.284012	12.445964	3.374874	6.022979	14.498945	11.996266	26.081869	29.190395	23.43988	2.763575	6.952477	0	21.721506	0	14.116874	14.535192	89.178177	29.622803	44.060406	9.238628	333.123505	71.077927	19.206646	10.563725	2.542363	4.981363	13.328567
MZT2B	17.204	33.470695	23.197466	42.273087	26.593832	30.321283	43.98307	24.261543	23.111443	35.083763	29.061197	17.004953	14.22066	24.464811	17.637203	49.655319	28.114346	16.123203	11.690652	34.330315	28.302671	48.539997	29.290579	35.010857	23.514441	23.084686	35.941589	25.463318	32.231529	29.527191	31.473654	42.248379	41.549442	23.126644	39.367012	28.937836	18.679367	23.919275	55.341663
EIF3A	54.032726	42.117706	34.629391	31.128307	40.077717	32.533676	42.47958	22.459145	28.497734	34.781891	24.768616	33.323978	31.984604	33.48616	34.271057	25.424973	25.718651	32.578823	24.804461	20.244049	25.877409	41.741211	34.74725	22.535398	22.705173	20.406445	19.770813	22.986017	24.310314	24.546627	56.554203	26.989145	21.271347	20.536528	35.311935	20.299412	20.930866	26.285936	18.824995
UQCRC1	29.78923	52.869255	22.878212	49.266441	54.141281	14.363667	58.3214	14.428554	29.734385	61.140228	28.751751	20.696886	20.182652	21.03277	21.91576	30.37204	29.520355	20.914522	14.206861	14.79135	26.092661	34.48299	22.907028	21.992645	36.377682	20.780441	19.875916	47.256828	24.696543	28.531321	33.821629	33.187286	26.536915	19.809618	26.66778	22.599781	35.298748	19.300081	46.209015
TRBC2	26.067867	12.50153	33.097523	20.563864	8.982616	23.60606	19.024321	15.887532	1.626781	10.317769	16.593204	18.335011	30.333467	24.513254	7.145379	21.40086	88.873451	59.837399	81.189461	44.480553	44.535809	7.711896	18.12575	3.35428	31.9373	9.228661	71.311859	39.041142	70.172485	39.626682	44.417297	6.457865	78.794533	74.254234	17.508417	17.422268	5.473155	4.896841	7.072289
EIF3L	28.999889	37.519173	39.737995	35.62093	41.845234	42.057796	44.402168	23.845428	49.096104	13.663634	34.08984	18.350571	19.329952	26.306143	44.269749	42.086796	21.714371	37.647984	25.767084	28.696316	38.06522	23.629408	41.51799	14.777533	37.661026	13.453898	28.326107	23.305174	24.725071	15.576554	32.540096	32.267742	29.442406	23.407131	29.859043	29.410261	4.939429	4.030173	45.566036
NBL1	8.550521	30.848507	19.336071	28.36377	47.747597	18.925707	13.095278	33.801361	35.61042	11.724019	50.002174	28.562399	19.001091	2.927834	23.03145	56.626564	13.322945	22.338509	34.478783	17.081604	59.122265	45.714455	14.688103	89.905426	29.330685	34.594597	18.611507	24.834959	19.832458	79.376434	19.31501	6.228287	13.82126	26.598789	42.047359	24.413506	13.993876	22.586267	46.605156
S100A16	24.327625	68.169182	70.498116	91.440445	64.562836	34.77919	58.652996	18.580637	3.720942	59.956463	27.673105	38.729126	17.25074	21.837248	8.769825	29.899954	17.066214	19.148855	4.163201	22.755793	22.126247	68.298958	12.1666	30.186577	19.862045	3.447472	15.627191	16.533157	11.594272	31.313364	13.480619	12.327211	19.830925	7.50809	40.442795	13.291548	44.079273	18.543392	44.072453
DDIT4	13.626161	28.961958	21.204353	27.114298	33.236401	22.642927	30.980993	17.126577	7.754974	20.456312	15.72428	19.076769	14.509606	26.542227	10.403103	13.510503	55.026451	17.135214	17.0886	46.130386	22.068613	32.38678	32.668903	27.411556	42.930405	21.206718	23.441542	49.185673	86.850769	80.501297	36.409176	42.552536	20.746784	23.213078	15.01932	23.475224	29.99469	35.402477	42.92807
FXYD3	38.650265	62.557369	66.595337	159.353531	81.641899	36.986897	46.989929	0	0.408999	87.114548	32.250248	31.392229	7.361512	18.647585	22.536964	33.861828	10.25807	8.453126	6.012659	15.827531	20.400869	38.121243	16.33353	22.784742	16.796234	4.645199	14.340154	35.862026	10.950665	9.843209	6.986832	25.928013	47.407482	2.197852	21.242588	23.568777	6.590602	8.403766	47.033688
CD59	3.419918	69.306534	47.735962	42.479519	38.792099	22.120552	6.473435	48.668327	8.061725	48.819866	2.413545	34.107365	13.335764	28.128872	42.306744	48.192585	14.864536	49.80035	5.046579	62.89719	19.043436	34.23423	41.744411	47.994141	2.390156	26.966398	5.60319	22.275736	58.985397	34.132214	41.351166	37.257385	10.004155	4.674028	30.946787	5.263264	1.765071	4.234643	80.032623
TMEM63A	12.162064	16.691338	22.441629	19.168957	20.955641	12.334634	18.802753	9.8911	14.485812	23.242342	10.675505	39.05682	24.622391	36.206932	32.009655	34.715504	25.960232	31.517296	29.911358	47.926605	32.338612	48.342247	30.59218	31.27784	32.687851	16.666157	41.661545	30.580563	35.979805	22.081837	29.837498	33.803867	28.014286	28.118589	26.813503	27.295666	28.834745	117.203514	20.573488
SLC39A7	24.638475	34.851494	12.452282	41.952114	25.261631	22.914854	43.661366	32.540104	20.129604	28.186668	35.005718	44.962681	40.151131	31.807163	16.690386	33.643417	34.295532	13.582436	17.854263	14.119649	23.637922	18.368732	17.761862	40.180439	37.800095	22.18368	42.535107	23.768211	29.21385	43.678646	48.161312	19.159384	23.124113	29.784006	18.363558	15.868243	55.629986	20.546051	46.873871
NUCKS1	37.37122	32.090656	35.683125	36.620319	35.395973	34.766838	31.53006	32.368252	60.578949	40.191765	35.847141	59.727016	28.487221	33.215393	44.416824	41.130814	23.954584	31.504375	21.721136	36.586926	22.86635	37.298798	26.768328	25.842823	17.832672	13.966243	28.800171	19.931246	18.598372	17.831898	19.3006	20.696638	37.826767	18.951351	20.728786	18.505892	19.512835	7.227537	18.878286
HNRNPA1	44.628273	25.46965	45.102047	30.913303	47.310608	35.357265	38.887955	19.054964	17.243494	22.955437	19.608389	31.773451	30.181448	33.504543	30.417351	29.738426	20.745798	33.225834	41.103382	21.450592	36.210052	32.928432	29.267076	25.482225	38.808395	22.363838	22.025341	32.903458	20.779449	21.551403	52.02327	24.428349	45.022522	23.419289	25.888245	13.697604	16.474758	17.134205	25.080957
NID1	9.742444	13.800704	13.23501	17.858107	15.78797	32.367477	8.298483	74.427185	56.884434	10.980042	33.388206	31.107807	41.502647	25.004721	9.029914	37.369942	17.8626	35.827232	21.963079	42.21085	52.462543	31.271545	34.866333	59.647652	14.551021	35.006889	19.453499	32.282856	33.49786	29.253931	20.915512	19.018339	16.850021	46.584354	43.338245	35.915771	18.691902	13.774342	35.894005
PLAU	9.731634	16.656338	16.499563	19.703802	8.838573	21.427284	8.314999	14.634463	6.882616	8.506679	28.435291	25.075129	24.081305	34.522327	6.790889	18.379133	15.567871	16.06311	11.845612	10.182543	29.742046	36.809017	12.79959	181.132034	7.018678	43.085403	25.01874	24.675434	25.502623	95.367836	27.35099	9.597648	40.545277	26.856173	46.165546	20.162169	48.184547	51.612152	66.965919
IER3	40.224415	37.981422	50.030239	27.760893	33.990524	20.633348	24.62673	19.047703	5.575308	25.107285	16.280127	0.003214	37.059044	27.553967	35.923855	38.160484	24.811544	24.015427	19.281485	24.11861	28.363207	48.518875	45.139717	27.28167	0.008937	33.163475	24.50864	20.763649	14.270129	0.003393	55.399151	0.006756	11.164577	23.270376	61.449005	14.622438	56.236118	67.86525	75.332382
PIP4K2B	16.433136	10.598491	13.276514	12.335572	9.54543	13.075867	15.401403	14.291422	19.889559	14.86752	13.73671	163.075333	24.496603	12.035382	20.144102	13.105432	11.896162	20.321526	19.54944	98.784714	39.905987	38.877544	14.348539	38.063931	16.444273	12.031448	81.001389	13.338224	41.150009	11.798173	11.539583	17.09271	9.041656	13.080635	108.579002	12.173349	104.995346	8.875714	10.047648
BCAP31	22.806488	37.024281	28.942434	34.968349	29.460701	25.40729	40.707104	0.64115	15.77986	45.379978	21.508356	32.115822	30.864651	32.766541	21.480536	52.976768	27.524426	19.973938	12.237292	26.157755	26.955496	31.959032	32.95282	28.435053	23.520166	26.268353	29.441832	42.710876	33.146278	30.535067	35.755363	29.147528	22.049488	21.108644	31.048456	16.884151	42.304222	19.119648	56.767361
MCAM	9.719551	20.309679	18.183123	19.193462	23.234533	35.636898	10.234617	59.369617	237.949005	19.888952	20.088404	23.325281	37.230839	14.137508	14.063208	21.703682	13.970112	16.995152	38.826027	26.820162	25.976147	18.85483	26.476974	23.681351	20.951118	22.941116	20.868774	56.432655	24.4112	22.416134	26.132021	23.261986	14.568594	39.277596	19.639744	30.62434	13.201873	9.555051	18.643663
IGHV311	71.069824	4.336348	142.430466	0.243843	1.566864	1.023051	47.347656	33.56395	0.859976	0	0.530258	3.57909	10.127586	11.770554	3.415096	5.121413	220.154251	14.060296	5.165548	7.940075	43.642673	0.937481	24.326689	0.419499	51.433243	0	8.662042	9.064986	153.847595	105.079048	18.912792	1.629716	81.082512	14.186642	14.46073	14.647376	4.54229	1.755495	3.869789
GLUD1	31.715075	33.922462	37.011395	38.330891	39.629681	36.364899	38.823227	23.515591	42.830547	39.378235	33.678284	22.236334	24.443787	33.426624	41.59026	29.506193	20.684288	25.158915	18.717035	21.233154	30.90926	38.792648	27.309288	26.796051	26.560591	25.301815	22.032518	26.168015	22.166485	21.726757	36.404465	34.561108	23.207561	23.62072	19.085842	25.831818	18.697605	25.420713	26.569349
MAPRE1	35.932949	35.64402	48.674194	32.531937	32.466354	29.867044	27.614086	24.82008	39.683632	34.611507	28.774612	36.901295	29.6308	44.544083	30.074776	26.290827	32.823734	25.299763	21.664103	28.839951	25.165771	39.351334	27.0271	22.436628	26.264511	19.906471	26.808828	27.88479	25.329344	30.73617	32.624191	19.629148	25.031944	23.220171	28.847078	19.880888	22.115446	13.599572	30.022301
THRAP3	37.689808	38.457432	38.056122	40.449913	38.272804	31.97242	41.332832	25.148596	32.08609	28.074135	27.657902	26.317583	30.073366	35.993095	34.934471	28.498434	28.1192	30.172222	20.889702	29.197527	32.617725	29.033117	17.55187	22.826185	33.372887	17.521568	23.510832	23.703062	27.038458	27.289433	23.251003	29.457476	30.104126	24.90143	23.637398	21.346746	27.584585	27.084539	24.437607
CPXM1	11.423632	20.412252	21.079693	34.851654	9.972157	78.657234	5.794342	175.736862	43.537594	6.125155	60.740253	11.247434	22.204603	11.292474	3.570628	83.700912	20.204506	33.715511	14.105851	26.830011	24.759293	10.86744	36.604557	9.803981	11.55304	61.368652	18.530373	19.664377	29.275393	32.180302	10.909413	7.855731	10.34031	41.901611	20.155645	53.551426	4.742973	6.461957	19.362133
AGR2	24.527771	9.253347	31.95322	68.629997	35.096569	13.978646	146.118347	0.086173	1.194703	30.786364	16.748903	25.04228	7.531008	52.412601	25.810328	18.110727	8.772898	14.933096	2.661445	9.15362	24.347279	69.932503	7.218362	87.704308	16.731371	1.012295	49.823425	13.385246	22.04911	29.267832	14.803576	40.093113	0.183659	4.248521	122.2118	10.299273	27.453575	23.1798	18.254974
UTRN	35.208248	17.960451	18.688507	24.116774	21.5998	32.027977	17.343472	34.7337	34.281967	23.65531	25.272806	33.456242	35.407276	25.290367	48.419167	30.569613	27.505026	40.229233	63.243782	28.218998	37.171906	13.444374	33.840038	24.651833	28.445406	35.982128	34.61898	35.982052	32.156914	20.899796	24.54665	19.386112	21.9091	37.759079	17.33717	34.490738	19.790356	17.817896	15.989086
PSMB7	29.493601	42.19426	44.45805	44.647461	37.989258	26.985691	43.431221	22.113493	29.891556	40.3563	28.355312	21.894794	30.626013	27.217443	29.517561	29.850285	27.038605	23.812605	15.849309	25.984089	55.873112	26.660877	24.367935	19.02829	27.609764	16.671553	27.347086	33.099258	19.224102	28.040125	23.203354	23.837204	28.779999	17.126728	35.525234	17.289032	29.866423	15.838986	31.55517
RAB10	63.631367	53.523178	41.343399	45.598354	53.790497	32.064823	31.051872	15.032436	19.431459	43.306313	29.64349	31.681038	33.102001	30.976717	25.039555	24.240465	27.207031	19.550413	17.166481	26.628294	23.59864	28.504774	22.982601	21.149641	27.1828	16.463303	29.113111	29.622482	21.700851	28.525038	31.622507	25.689356	19.643345	19.460987	29.227829	18.349316	17.914061	25.117176	22.379267
SERPINB4	155.282913	283.9823	371.885223	42.284519	119.439827	28.044975	84.213341	0.251407	0.239007	26.984247	7.750115	0.055608	0	0	0	0.125052	0	0	0	0.034577	0	0	0	0	0	1.153374	0	0	0.035111	0.126642	0	0	0	0	0	0	0	0	0
NPC2	12.788634	30.855301	32.763527	31.744427	21.722488	34.779381	31.332014	28.917952	21.984423	31.747608	22.104639	27.324881	26.906435	20.874279	15.692981	26.707262	34.825249	24.360712	19.346537	45.904545	38.861973	26.996937	29.679819	30.116795	30.566608	18.463816	38.866928	41.13308	32.221931	43.199341	30.05596	21.437891	49.945343	30.448248	45.640614	24.976429	17.823282	0	28.123087
MYLK	1.336024	9.383457	1.655303	24.838768	37.596123	45.950611	3.168734	107.166542	459.124878	4.029502	16.108761	0.992699	0.98937	1.985876	50.523243	15.728551	13.516521	24.026127	21.997644	25.440456	26.706667	1.566296	18.641109	10.050892	16.90716	13.078162	12.504739	27.146662	15.66561	8.504174	16.475838	16.554941	2.510668	18.126972	10.71082	23.098881	3.324605	2.765259	9.912442
PFDN5	34.63039	10.60617	40.040356	36.172188	33.726749	43.28397	39.417339	40.012894	44.778652	1.203433	34.037117	26.870995	22.156662	21.577307	33.567966	37.294945	32.949051	34.343765	24.034811	33.72356	34.419254	33.756409	3.913194	28.314806	32.686649	14.247764	32.432526	22.167513	29.106428	24.955662	35.847481	25.695515	32.77792	31.668112	25.114836	20.266863	24.786608	7.871032	32.494408
EEF1B2	51.101494	17.046116	37.171104	63.180576	39.528065	16.339581	93.367653	29.330948	23.235037	28.797504	11.429364	24.337017	17.514286	4.21085	35.145981	70.609993	32.815521	25.322502	6.168906	38.45145	39.126606	20.369585	24.869511	20.324402	46.764984	18.435043	40.938675	9.299516	33.880665	18.960968	21.526197	38.123669	10.110618	50.361439	23.408018	4.265163	6.694358	1.177333	22.565739
RAB3D	29.355503	53.608921	42.882866	49.196915	63.770123	26.064863	49.011314	6.389832	14.05954	58.325878	29.897696	25.925917	36.780273	40.243736	16.1133	21.416559	21.158417	15.441852	11.993364	25.304159	21.042383	34.087296	30.553986	16.23189	48.380341	5.089992	23.761972	35.877811	13.588292	37.442539	36.718918	42.079239	4.855362	8.799457	24.502184	13.586157	26.53686	30.317575	24.853769
EIF4G1	60.941872	15.247938	30.410542	49.640034	49.403805	41.27758	40.607422	26.459936	20.962336	29.086519	31.371618	60.829994	69.286591	54.461685	1.106168	0.758302	0.803931	27.62752	1.000298	1.184066	31.647377	88.678154	45.763649	16.345421	14.443949	26.888781	34.327728	56.737003	0.008204	23.084532	0.705951	1.364436	1.030184	1.027721	39.938942	0.387472	43.722637	24.960409	51.196732
PTPRS	10.182417	15.721135	0.928482	8.346252	12.807647	22.05669	25.179501	18.867355	25.010851	18.340391	24.12381	19.200394	47.100536	30.622347	33.173824	26.347057	19.937761	19.057762	23.711857	38.038555	45.095467	30.570179	53.781693	18.276011	41.67955	49.651333	32.698723	29.822056	24.487001	38.254822	57.673965	39.67104	12.697761	29.980177	9.249011	13.734919	50.034527	68.578041	27.021488
HTRA3	3.975097	10.272304	3.593382	7.868893	4.389801	22.541811	2.160745	24.053959	24.979971	8.84738	29.716803	25.296892	31.452118	25.348944	4.73561	15.592752	13.158387	22.672159	9.437572	43.775356	33.88044	30.209965	28.677088	98.80304	4.560242	47.5326	36.861767	58.273136	24.072533	67.257126	23.285269	16.755333	22.24987	44.600208	73.970688	27.22739	23.00576	56.093975	60.377434
TOMM7	19.151091	27.395824	35.608826	46.257523	29.938513	36.576225	41.21397	42.217255	74.317657	21.920229	33.934032	17.4515	11.913159	16.59444	46.203835	41.348831	30.85396	20.617193	21.551075	26.486404	27.384592	13.88362	28.927794	22.270561	23.384573	13.251184	41.417675	16.930655	26.585983	20.4146	25.484747	30.992775	62.522564	26.973742	23.285686	21.762365	13.475723	3.96736	26.90103
TM4SF1	36.91502	40.917458	42.555798	29.538763	21.887415	23.095123	35.381138	15.657274	19.089672	18.3484	12.883686	36.393192	39.210869	23.374775	74.340034	16.41136	23.176901	26.295155	26.211786	32.815186	56.544678	11.243413	58.481724	18.772627	60.213058	26.366426	12.301276	29.164604	20.420752	17.73469	31.322121	22.082064	50.470032	22.57749	14.052436	25.671537	15.86171	3.05778	19.937485
ALYREF	37.427792	39.957836	40.620934	43.855682	47.787811	24.226284	47.810966	12.380399	13.588915	35.445805	20.646206	27.770542	26.519712	33.311806	15.810459	17.606459	21.214426	29.382591	14.928622	34.245506	27.365856	35.439651	20.848646	18.097855	20.765057	15.662947	19.490742	23.029228	25.606104	21.631983	73.920532	34.335136	37.566463	14.910305	33.323345	15.531962	25.239113	31.416159	31.26193
TMEM123	68.175224	41.109348	47.260056	59.469944	47.99921	21.034407	37.967751	16.504486	18.536076	40.017723	27.172899	44.078217	12.65916	35.388931	35.399483	18.99118	26.121298	22.125305	15.860714	9.087856	19.601692	14.882812	31.670214	21.893591	27.017611	17.742052	27.865356	20.775501	26.244034	38.89613	32.772186	26.639627	23.197412	21.381403	24.264488	20.795952	40.196354	9.755538	17.956512
DSTN	40.714294	35.931576	35.320629	22.546215	49.707211	35.254036	33.774467	38.44553	156.387054	39.92223	27.629953	29.581697	24.517939	32.127674	23.713535	27.462095	15.573395	20.701998	17.605896	22.605438	22.790346	38.088127	22.256638	23.184214	18.467287	17.190998	17.369026	20.056393	11.344172	21.263254	21.408041	12.795267	10.080056	13.741193	26.829876	23.407089	18.927612	8.138331	31.014069
MRC2	12.613406	16.470194	14.371009	18.917763	15.176362	34.045017	6.491425	98.458405	25.770485	9.705768	66.010681	18.518681	19.321524	7.604162	7.55139	52.466702	21.062141	35.635422	10.748983	39.130474	48.304066	17.756334	16.73938	44.038452	11.367828	28.892401	21.773388	43.731094	32.31284	40.744957	22.029282	12.190591	17.601862	33.348324	44.822178	45.984127	21.564829	31.723141	41.471531
TIMP2	4.298176	7.463321	29.034853	7.152168	8.388568	19.549335	18.623705	26.365412	27.822445	20.302723	34.85564	10.079587	80.759354	6.288802	5.557359	65.68721	11.116171	16.128038	8.302504	16.031656	16.546082	14.632209	74.660942	41.058388	7.139259	22.664646	13.610257	109.120369	14.856827	133.700256	66.21637	37.641544	12.070114	14.168844	27.383978	32.358067	8.063832	15.305471	20.772675
TGFB1	11.992065	20.524965	18.771559	22.042288	14.632342	36.409245	16.123411	28.383564	10.683827	15.58877	35.250355	26.74869	37.635403	18.75036	8.848454	32.56324	35.222183	32.638607	36.875107	29.267294	36.834621	27.497885	23.868818	50.087315	18.167568	28.56901	39.127808	44.474873	37.57048	31.313726	29.102924	20.760998	36.075619	48.265182	33.921127	36.465511	16.398518	23.119667	34.903893
CTNNB1	38.600491	8.834677	16.917879	30.327444	37.662384	40.722404	34.934212	29.048859	46.351734	34.232464	36.363754	34.048527	35.048893	6.482684	10.601496	41.572395	17.412363	14.452688	13.3416	31.787365	55.285519	44.81818	12.404896	24.797451	52.081306	19.062208	18.467573	47.359619	16.905695	5.601981	39.077084	3.175601	56.054443	8.460445	17.476433	28.645798	56.893803	20.453583	17.840368
PGRMC1	30.749254	34.94326	21.124498	39.540535	27.936998	22.313295	28.65547	20.994087	42.853218	46.29974	21.064335	27.91947	34.614285	31.254553	33.514523	34.677631	19.089434	23.23786	13.049689	28.818914	29.039907	20.949657	36.22731	12.936201	44.921982	20.85293	24.079233	40.773525	28.545095	24.269835	6.360143	34.815136	35.064102	15.497474	20.443233	23.304134	37.711945	13.202208	51.254532
POLDIP2	31.344372	33.072769	36.221043	33.572739	31.576195	20.855967	31.275772	13.313491	17.489119	32.165192	19.849417	20.022203	20.740068	30.569868	19.560961	24.303043	25.4513	33.642162	11.969549	56.384724	39.103859	32.722149	24.123615	40.044678	15.805545	16.509642	19.18478	27.329035	18.231503	39.800896	38.306023	28.667044	53.547764	12.16603	24.038477	26.053398	24.319218	33.216576	45.316448
PEA15	40.631683	35.839394	43.61063	25.652805	31.997795	43.9618	11.249636	49.481819	8.675061	8.719375	48.020561	14.385795	16.788612	40.20879	41.07793	41.841183	45.127548	48.12986	17.011503	64.889046	9.879823	28.24235	9.310083	13.503463	10.016174	4.575954	17.892401	9.686696	47.557884	9.885224	35.31683	47.385715	50.141724	8.131242	56.882912	5.752979	8.11953	6.74624	44.866554
CD44	52.197056	74.069298	59.121876	39.991554	49.035873	55.329037	24.735672	28.727943	33.591045	44.575462	53.903549	23.308861	20.902479	11.502476	35.866211	19.934132	41.310371	25.930552	20.567099	25.627935	21.645609	13.20794	18.915754	18.502441	31.436272	14.82074	23.963219	17.696936	23.540825	23.736309	21.093592	16.110064	20.048361	22.201881	14.489822	17.21953	14.008513	4.323285	22.334164
LMAN2	28.048038	33.241184	25.319216	19.407209	28.441919	21.383837	36.366074	15.76833	14.174977	20.175068	17.966976	35.503674	35.814156	39.090851	19.092394	20.717066	30.380266	19.860283	15.620939	37.882694	30.410166	36.449562	18.029758	18.058697	35.088551	24.186182	58.60009	31.305815	31.449917	38.385384	42.767197	40.625954	35.11076	16.761835	25.588696	16.658014	44.384315	16.303122	23.272619
MAPKAPK2	30.138042	27.967583	38.014877	16.824301	21.342724	25.163773	21.043604	20.11237	14.817318	21.97683	21.38921	30.205843	29.725378	22.037651	26.161413	30.966124	30.266193	23.343496	23.634756	33.107613	31.912376	37.152302	29.479324	25.814114	24.399464	23.513203	34.269768	30.060396	28.932993	35.892242	35.125065	22.267744	39.095642	30.836447	31.48424	22.649565	29.859114	40.970573	35.347931
PALLD	15.684252	19.080816	20.682886	7.538493	22.755543	36.776802	12.918282	25.007364	55.154541	23.476822	42.356777	19.238535	36.166714	22.778812	22.620157	11.848945	11.541221	22.607382	25.419954	40.178432	36.103947	31.276794	23.634109	84.442932	14.19028	29.283861	21.744944	42.796055	30.814983	34.449162	30.458754	19.307354	16.772297	50.50518	18.116274	37.062584	12.288334	38.555935	31.655231
KIF5B	51.850594	34.165543	38.891487	34.25124	38.336433	28.926895	28.569798	25.729874	37.369427	32.095127	23.31513	35.229744	36.959953	40.812546	29.530254	20.476562	23.907976	23.665222	20.912998	21.906069	27.27021	23.756128	19.058887	39.176613	28.34782	21.489929	28.938869	23.616789	22.453587	21.49921	37.715446	34.271717	23.608315	19.884489	16.183187	18.099432	22.546434	22.722984	18.992088
MTCH1	15.337963	16.232639	18.20989	26.307446	19.751841	27.506809	33.409142	21.510067	35.560837	23.956644	24.896984	19.341753	25.644175	37.830166	32.830379	31.549799	28.439354	24.5665	24.576151	26.3612	23.522425	42.773113	35.16888	29.410521	27.686533	26.345583	31.349771	24.688814	23.404089	26.21788	34.390568	36.289112	43.365196	34.229984	42.330063	32.771015	25.357634	13.647497	29.143854
CENPB	14.605291	34.652592	26.704323	32.128941	26.960577	25.332897	33.145306	23.381409	31.372419	36.906284	28.247192	16.012968	24.157902	32.299377	23.289886	24.546158	22.730141	22.41688	14.015163	42.912979	28.02755	26.014935	29.591829	28.88604	18.488548	23.814198	26.948654	38.43948	25.059658	28.672922	41.462658	29.180059	16.40926	23.500307	43.791832	24.510202	25.860559	31.296587	49.82531
ST13	41.389194	39.88596	29.583086	24.272659	29.061361	31.568357	44.393337	27.328688	47.576691	32.08485	26.366776	26.39282	22.91427	33.047195	53.32399	35.103668	22.798113	26.430721	19.789444	26.816622	29.704365	30.076212	28.145136	18.421278	24.240473	13.62277	20.288443	27.959625	23.365379	20.647669	34.676697	32.725536	17.039585	17.376968	19.85305	19.469389	23.347898	13.992989	40.335567
PTMS	14.193979	30.155684	1.100958	18.682501	37.179935	44.425098	31.738808	36.93409	47.700108	50.14566	2.607291	1.093606	51.149113	28.326994	29.079531	1.919748	10.966105	31.521503	26.032249	2.501333	19.274706	3.207656	32.331715	2.428137	5.6495	46.375099	38.106091	2.038785	26.529243	2.515151	48.115826	4.897363	83.873749	26.116302	37.777374	52.99614	35.066422	67.916466	62.671631
ZYX	0.191077	0.412311	19.109821	0.356669	1.02182	37.793343	6.610471	44.326763	60.897778	31.276825	6.066669	23.429296	55.237881	27.357437	32.167118	2.622394	10.95846	40.408005	3.348105	3.296975	44.694973	43.567413	12.89853	13.446927	37.274296	49.90926	25.583553	57.642849	0.471132	50.260517	0.466455	60.94278	46.301529	44.701141	46.072529	43.808228	44.507065	30.078632	34.096317
THY1	20.124266	25.734921	25.166922	32.951828	3.573968	54.84726	7.930416	47.831791	19.319529	3.6703	77.705185	11.171383	36.225063	16.189781	2.81288	35.185081	19.599869	40.127884	19.661013	27.468964	34.659435	33.674751	26.772522	56.701866	5.668642	24.03142	25.734406	38.42355	30.596415	51.49345	28.361229	15.26447	22.4781	39.086597	37.052547	39.472919	6.210741	11.881594	37.778496
DHX9	34.547501	36.356293	37.151291	31.071321	30.515686	27.148512	38.448448	14.820367	23.560904	30.371269	22.898727	40.508469	31.798994	36.542442	33.004204	31.84396	28.145466	28.820993	22.607174	28.646738	27.232323	31.995522	29.72344	19.848236	26.115749	13.507644	28.324718	22.641838	21.723879	25.680202	31.129366	28.341829	35.008179	21.669477	33.788769	20.343697	22.110483	17.157867	27.073076
MVP	23.428829	31.080282	27.766781	11.373996	20.443111	29.254826	22.872156	20.247108	18.256958	37.377438	31.06197	26.293814	13.488886	26.716484	15.926829	47.834068	30.090708	26.507921	25.865911	26.627029	31.906687	25.183104	24.291733	36.830662	18.009008	31.26619	29.821558	32.360802	34.161636	36.910572	21.354273	24.041882	29.67334	35.090527	38.021744	33.328022	15.996901	30.622416	44.431778
PRSS8	19.859314	27.872303	12.530506	19.429861	30.434055	9.294045	36.818939	0	0.162722	21.07407	11.969636	37.926933	38.679203	39.729515	19.083899	19.864656	19.103096	10.600683	5.56483	37.045746	27.318697	105.607628	13.457492	14.15013	36.394779	6.375764	32.756912	82.472519	25.828194	23.984877	64.001755	72.020737	8.752435	3.655636	40.229244	4.779144	46.951283	30.80534	28.042505
PRPF19	21.867865	38.129681	36.467377	33.816048	33.903625	23.225559	41.520351	18.785238	15.454878	36.72353	22.305233	21.244957	27.408417	35.038284	26.258329	25.805704	24.387598	22.62751	15.61015	29.270807	43.971294	31.725164	20.49942	19.119347	36.900028	15.452892	22.407551	37.89465	22.08893	27.107153	36.97718	40.741241	31.262682	20.550827	29.175486	18.177895	30.877825	18.829935	30.452789
PLXNB2	14.360737	16.763983	12.199059	20.969738	18.173923	17.47826	33.661453	11.572397	14.811388	16.186995	20.397083	23.481756	38.584988	25.235113	29.41679	24.884422	18.834219	29.972486	23.223038	35.993282	18.796978	24.468754	31.761745	32.628422	31.247238	27.672588	21.286325	38.333347	22.933706	38.817165	43.71172	22.294891	18.734667	36.432606	30.435177	29.068274	45.268215	90.360054	31.994133
S100A7A	132.295776	237.525864	153.271576	8.113638	206.346863	19.904247	71.464012	0.143713	0.345495	39.811497	1.626345	4.257137	1.143738	0.026753	0	0.193024	0.881084	0.164904	2.069974	0.109153	4.066755	0	0.024729	0	0.641209	0.009573	0.326799	2.669511	0.255702	5.584868	7.15909	0.319959	0	0	0.051579	15.139422	161.488403	0.032508	2.890262
CALD1	29.523167	21.284622	24.699556	20.097424	28.22299	22.368225	4.265349	10.601121	29.533464	4.159482	30.385696	3.79707	60.992203	27.708166	27.421274	19.604927	22.303463	45.216942	35.52161	52.334423	53.669441	9.353528	37.046577	65.074455	28.264212	7.920494	35.493881	56.159634	16.790979	15.403042	15.696722	15.556777	10.471144	58.331547	44.724079	49.952911	6.379483	10.053097	23.099638
GATA3	8.408534	26.361567	7.36968	14.752595	22.481913	10.005446	57.357265	0	0	24.859695	13.659896	13.876559	7.226356	66.14537	46.064857	27.94956	13.636314	13.571837	6.090628	22.707783	23.777592	169.993042	9.784825	58.953854	17.395403	2.300969	13.631675	20.655222	16.047606	11.340458	27.657988	73.05806	2.240793	4.745433	37.666649	7.446726	11.803282	115.659721	52.301922
S100A4	21.169064	26.434694	30.762085	26.069975	12.72952	32.429401	19.016155	50.890743	53.481358	43.723957	36.255836	19.124252	9.767795	14.13499	11.363819	19.102552	34.544006	20.627625	18.127333	13.840876	23.81682	10.328485	14.559352	70.998672	14.797029	16.466105	21.603834	14.452373	24.224997	24.032303	18.724642	7.11672	116.750061	51.159641	31.058672	36.343811	12.229572	15.125111	39.689034
CIB1	14.280767	25.531618	27.62772	28.094404	27.977915	17.677111	43.317413	16.513451	12.768066	33.790829	17.933771	30.317316	31.780382	20.338448	18.041437	24.429865	32.251976	14.567492	16.892122	41.263836	23.423361	28.623817	19.315096	22.795881	30.783007	24.938044	37.639313	22.78443	43.553677	58.690472	42.547596	36.41061	29.288895	20.562273	27.540899	22.733383	23.980896	23.935329	37.187656
LAMB1	10.691669	11.577475	11.204261	18.424105	12.718254	44.03981	6.937184	42.88332	17.149765	11.151329	40.254265	31.750294	46.163792	24.034409	16.384064	46.647316	25.635929	43.935799	36.615383	36.260262	46.716972	27.376846	36.266258	51.655457	21.483572	49.5965	29.9797	41.864746	9.357585	20.156927	7.288607	10.801447	12.912478	56.713242	39.3922	46.46983	17.762402	5.013791	6.061344
GPI	24.144674	42.13213	42.506351	32.968468	43.665287	26.376183	37.996384	10.524094	18.320042	45.682899	20.958284	26.557014	35.624531	28.492228	15.201117	19.389301	21.781767	9.347767	11.915828	24.333328	31.582407	23.646444	26.004553	15.144957	19.458181	39.247551	15.605115	36.342667	13.248024	40.951614	34.47921	31.381287	33.432785	13.026917	35.125595	19.016771	29.010029	12.251606	62.723305
PLPP3	23.01862	26.715258	18.084164	21.237045	34.320724	36.35775	13.631989	48.44413	105.335052	27.997122	29.53303	18.684101	23.377756	19.55728	28.353315	23.332253	22.192293	30.974939	22.961512	33.223751	31.327778	9.615307	31.701813	22.33946	21.605536	24.308542	24.211819	31.716269	26.694492	21.874548	25.990597	20.139269	20.224457	30.50757	24.687828	25.973114	40.715282	12.286893	14.640459
NFIC	18.401005	24.71953	17.548227	22.4128	25.422298	27.612803	20.358103	25.256475	41.503223	29.118563	28.763229	26.311626	72.408989	18.09252	30.832811	23.181589	20.471172	22.289278	19.4013	27.651583	30.502518	26.849491	26.657074	26.153275	35.886486	23.037357	25.606327	30.038939	21.857273	36.267239	35.583874	35.089077	17.27858	20.683697	17.601135	25.606329	25.801079	43.666534	20.898462
YWHAH	44.978806	15.928419	37.651043	14.771546	35.376289	39.458618	21.164476	15.655513	17.84585	16.137592	38.171711	50.214703	23.649466	26.278561	35.892967	38.479286	21.141026	31.231007	13.173425	23.291292	19.833307	26.503153	15.287637	34.453312	15.684169	13.698857	16.766479	22.408035	35.759861	23.37122	29.204964	23.301529	20.769342	36.297626	22.943447	14.376425	16.626028	27.978481	90.687614
KHSRP	20.245205	31.190723	16.777889	24.359779	27.489843	25.159258	25.513519	17.642426	17.13776	32.423748	18.943842	21.623165	31.938026	28.836023	23.670345	40.461075	21.895443	18.562172	23.910419	27.957747	28.207514	16.295347	26.432518	20.799324	34.704666	31.072075	20.63427	36.736221	23.952866	32.611847	40.945263	31.892187	25.551247	24.004354	29.607796	21.62916	30.577835	66.55529	28.41728
NME1	23.287609	34.086342	40.345066	33.899567	23.951521	12.842974	35.809647	7.351114	8.068725	20.661928	19.738581	10.961997	158.795532	75.509346	5.604254	47.988884	18.284657	44.638115	17.218147	22.505873	8.299091	28.584272	9.708258	21.510193	13.660411	8.285623	25.621004	28.435352	19.920732	23.037817	17.119829	51.321728	11.024883	13.74011	23.143883	30.800322	27.816334	9.408634	32.359455
ILF2	35.810795	42.077991	47.711712	29.826134	22.181883	24.754488	35.825745	18.911886	11.441261	26.779142	22.719261	38.854843	24.258057	37.727089	23.291647	26.987873	24.804819	21.45282	16.82226	28.466755	18.537371	55.954342	37.100155	23.046629	26.465799	10.762575	16.471556	15.755524	11.799582	33.757988	60.025501	24.907553	33.032066	13.831255	33.560753	10.803489	36.728043	7.803739	30.096613
TMEM109	13.201955	24.08782	30.165329	17.827433	23.746172	19.463272	38.766804	15.750888	25.96026	36.997528	15.930042	22.558992	42.292599	29.769165	16.084793	21.347439	29.091623	26.695477	24.844671	22.336479	27.692261	26.757893	18.676752	34.303818	29.457933	15.795413	31.744314	32.672028	33.798218	30.933353	39.562279	45.982098	34.040535	27.552113	36.563831	30.199982	17.950556	17.081205	33.069931
TSPYL1	29.292961	36.995407	26.210602	30.235142	28.104013	24.669283	35.678207	23.901899	39.496254	26.30797	25.063183	24.087259	19.158321	31.725246	41.547413	33.514118	25.215315	22.872318	22.090055	27.184587	26.831583	35.978081	23.189262	19.878637	32.27438	13.963896	24.094944	41.630196	19.775789	18.818811	43.020992	35.565018	19.64847	21.190445	27.171761	21.864786	17.693554	11.187111	33.374306
ATP1B1	32.99551	40.017715	34.023853	16.555897	36.846123	21.586115	40.055191	6.010744	6.708923	47.562843	18.235613	44.642525	13.14252	31.186941	72.448326	26.373774	23.093319	11.324582	5.813957	19.996386	43.331699	31.02615	35.108078	24.108511	14.30191	25.671244	21.813063	14.064402	27.549618	6.760391	18.173018	59.874199	8.995919	7.883733	55.009407	16.526833	33.303722	18.210367	50.063042
HNRNPR	35.077763	32.988686	39.430717	35.896187	34.440472	30.958076	37.360851	22.921206	26.056938	29.381466	27.823709	26.851669	26.399202	34.280228	32.243664	24.296566	25.658987	29.170254	23.268661	30.399338	31.230011	28.1866	23.30336	23.180428	31.222603	12.032051	26.135391	23.457199	12.132593	30.140846	35.984787	30.401567	32.998085	21.650057	26.816437	18.472891	20.005768	7.052445	21.074196
EPPK1	20.767559	52.722313	20.435177	16.031748	23.619921	13.910657	32.150383	1.533244	2.420774	52.763535	8.762808	6.583856	19.42741	16.811386	15.26171	21.945477	20.61718	15.261734	4.191982	29.768171	50.811119	43.305908	56.175251	8.850601	13.975946	19.343037	17.784512	47.996449	16.033184	24.832504	26.05727	53.595905	7.070734	22.906834	40.395191	13.323627	60.236481	119.976768	18.844181
UFC1	26.863503	25.149952	28.018566	22.150736	25.067909	24.342306	30.376541	17.275541	16.884693	29.159897	19.510115	37.083141	25.697109	20.346603	27.296488	27.517265	23.016602	23.670881	14.403301	52.145985	19.256474	57.900909	36.411007	16.092951	24.901243	10.666395	27.799545	18.079134	27.976419	20.718382	52.339199	20.645773	49.616741	15.438523	30.89187	17.617838	50.42696	8.449025	32.743984
CCT7	28.689535	46.801826	41.208488	25.589697	33.683208	13.860988	15.500657	22.765926	21.023659	19.902988	33.402344	41.839226	22.136995	13.800993	23.890715	30.050764	36.950325	20.492863	16.708969	30.048441	31.770666	38.016674	18.313555	21.742414	32.625317	9.928776	16.673672	32.294441	37.536808	30.623579	33.849205	28.099197	27.112822	22.558771	30.825304	26.477888	30.397501	14.051975	32.365944
TTYH3	10.579903	23.138531	12.67025	18.347851	15.097839	25.063793	37.557129	21.084177	2.636469	14.649364	24.629309	74.590538	74.884575	21.599239	4.538771	36.093399	23.043148	12.252747	13.855781	25.007883	17.710077	5.875679	27.608725	19.792696	27.574499	24.758184	38.838123	43.944496	30.956657	65.011551	53.390041	14.96375	35.475483	19.585096	30.173067	21.043402	45.602089	22.611593	14.730041
RPL35A	25.872614	44.670036	47.347637	69.973648	26.897556	39.383228	83.109001	45.654083	42.326771	21.622334	30.260422	16.873484	18.162586	17.946703	38.094845	38.573193	0	26.607229	0	36.634865	28.407244	13.558147	14.891825	0	25.686893	18.673492	47.08202	19.546606	21.432022	7.104702	19.635471	24.547251	39.02504	26.474459	17.651302	20.597839	17.975672	0	18.622698
SOX4	16.213291	18.722572	23.58992	12.587352	9.860307	19.945131	18.123762	21.250029	7.157291	12.630005	15.905385	26.316103	23.770226	54.614998	28.867165	24.033995	24.052933	15.001598	12.863276	22.443705	61.216362	29.404806	25.695526	28.71344	21.490168	20.018314	24.31308	18.668486	14.132574	15.103575	40.46656	48.73814	33.600254	19.970167	56.552578	19.81777	33.475246	104.542259	26.00355
GLTP	96.389481	106.028854	57.899471	103.510551	124.500572	63.916298	54.187046	9.473736	9.70299	74.466347	65.086327	11.309313	13.957937	13.365415	11.946229	11.85719	7.875364	7.335414	11.247647	9.8493	9.86624	7.77025	8.505945	9.648837	13.424229	9.96046	16.478182	10.666975	8.377457	8.649493	14.116025	8.715031	7.993645	8.396725	10.641926	8.363082	6.859857	6.888823	10.515025
U2AF2	19.250088	27.979753	32.956799	30.835814	23.155985	24.965952	38.19891	16.197479	17.348763	27.155176	19.082563	29.64694	26.11434	24.403343	23.572584	22.595148	29.074846	24.049475	26.511202	25.929974	26.782654	36.162395	29.936687	20.952295	29.993298	27.694248	37.296604	23.219732	25.709049	24.508453	40.690826	36.655399	31.77931	24.328337	25.432739	20.437471	27.411261	26.22551	25.449709
CALML3	55.690639	137.907806	40.719753	245.989365	121.451134	102.679451	69.768387	0.099422	0.390537	126.550697	60.184738	2.345734	0.868705	1.0007	4.04603	6.279985	1.589905	4.522334	0.304831	13.182011	11.592343	1.472044	4.008568	0.006828	2.187192	1.634354	2.597383	9.134949	1.813982	0	4.388543	5.601635	0	1.644536	0.161752	2.174414	0	0.60482	5.080989
ATP6V0E1	29.961952	32.28619	28.324923	28.043848	23.68392	27.52993	31.247355	21.370131	27.138603	21.265602	28.308321	31.880045	35.979786	20.48885	26.743998	26.109447	41.37019	26.418261	20.424379	27.125868	27.853687	38.123371	19.437496	22.598608	26.129608	16.315035	30.412102	31.025927	31.929817	40.794071	35.120171	27.673758	33.239479	15.069418	23.938517	16.177588	21.644382	6.708659	27.198105
ZMIZ1	21.645662	22.113255	32.55254	20.985577	36.259911	26.185358	43.627716	13.546138	26.068666	22.654116	29.511395	20.189693	27.261152	30.380705	22.941202	16.290737	18.005562	28.255728	19.858315	26.970152	40.980434	47.700199	29.657574	26.862223	20.540823	19.812279	31.698116	33.214443	18.728195	29.15345	36.203804	31.551428	15.842582	21.881268	26.70153	23.697172	20.769703	45.64156	19.816965
LAMP2	19.864141	44.228481	32.198524	31.729128	16.095835	28.051409	27.216284	22.861311	14.668816	23.300241	28.352615	40.132355	25.749254	27.468609	23.383934	39.187042	20.332233	22.211695	6.45895	37.491436	24.883738	26.492327	22.180998	17.756664	39.364315	14.61023	26.629013	28.802999	34.944435	34.856983	18.800543	17.485741	23.569889	20.242344	28.855124	12.170914	37.218609	13.681493	71.951126
PRRC2B	18.69314	21.872608	26.755007	18.419191	25.778767	20.972315	28.91354	21.369104	26.766901	21.964849	24.808945	26.064627	47.114574	33.179588	38.289665	28.541712	19.822464	26.449202	30.724155	53.498138	38.68634	26.568218	20.17588	17.858238	43.082394	15.53686	19.697708	25.634092	21.603769	22.126495	31.297993	23.06345	21.390938	22.841993	37.164341	21.036278	26.392996	21.497238	26.559969
TPP1	23.822607	22.295595	19.740599	17.876335	16.705717	32.960854	19.503153	26.983191	23.189852	22.471785	24.771046	42.23431	30.816992	29.083624	19.083761	27.790865	27.952906	33.076008	29.255684	31.146015	30.323944	35.065777	22.604332	39.118519	25.218433	23.20657	33.42926	26.591383	38.023582	32.979733	26.062746	17.146765	32.628067	29.516378	32.90057	25.724222	16.597691	8.452701	24.031628
TRAM1	61.525024	26.999081	52.06982	36.621647	24.675768	37.250046	24.078346	43.187302	17.626276	38.881367	36.494926	30.203041	20.378475	17.509041	33.709969	23.755924	24.299515	27.863607	21.23052	25.633522	14.420156	13.247508	29.943943	17.336351	28.925766	15.061459	28.186962	22.301228	30.395147	25.078133	18.096579	34.470497	21.96225	24.997517	25.71501	13.862176	20.569672	9.059788	20.30842
LENG8	9.558397	7.45084	8.518086	23.340256	16.226143	19.96471	24.440742	14.984575	18.310036	19.257944	8.088655	25.168367	28.265366	13.583049	37.099663	25.27463	23.168112	20.295628	49.588573	20.649431	20.672426	18.562098	23.352547	21.037729	34.904381	133.131546	38.242268	20.789507	27.811871	16.541744	17.917721	23.382412	13.288823	56.682873	20.25095	31.106377	24.92647	49.723412	30.630274
UQCR11	14.782432	35.574135	24.717024	47.563164	24.019196	27.393454	37.811672	20.212481	34.252243	26.86245	25.736393	15.399178	20.777277	23.499828	18.896397	33.879143	29.512756	20.345085	15.600027	31.173557	32.318638	17.837206	21.843611	27.145155	30.661768	17.944166	37.55957	31.298895	23.182711	32.846905	28.495874	27.541483	33.145119	20.287416	22.613686	21.485125	26.168318	14.613626	40.967331
CTDSP2	22.803291	26.580341	23.51273	24.020077	26.110722	29.419926	15.891095	27.852234	32.008556	26.649435	29.85603	22.36916	26.454668	20.642214	36.486511	32.556953	37.972424	26.107584	26.790892	26.096556	27.648823	19.221264	24.302231	28.307741	25.231501	27.930643	28.343737	27.745829	25.677593	24.020721	20.341719	29.559618	29.306463	31.139332	27.66305	31.483749	24.555696	18.900524	24.297186
FSCN1	30.626312	29.13039	20.795862	35.810287	61.059032	58.523331	15.893224	29.876598	8.164439	35.40559	76.072594	8.84229	34.684994	13.221355	3.612469	26.5709	12.963476	12.12229	13.676423	28.60693	12.620946	7.874732	10.632065	61.581337	16.836065	37.866745	25.731804	18.048296	27.318037	29.039608	12.068501	6.430282	35.552628	46.482201	19.204929	41.14341	16.521872	23.888357	30.851679
SLC40A1	30.778111	8.19623	6.959185	21.425524	14.461512	23.418018	24.300156	48.927887	21.852077	16.58942	23.636042	17.441517	30.343082	21.495203	41.501953	35.452431	47.851532	23.128119	18.256212	36.54295	43.690632	13.71189	20.381365	10.160687	20.888834	13.981285	29.574545	19.396938	28.930929	16.102949	20.734402	24.741385	8.818993	23.894562	15.759316	55.012939	15.0251	3.24959	137.427155
CD151	24.358343	46.378719	8.180605	7.813606	11.015679	10.173612	59.703815	8.159311	74.967201	8.703541	10.045061	10.95701	61.176125	73.67852	48.188919	13.925744	27.358187	1.425753	5.280837	8.833278	65.120628	17.400406	49.056393	9.299093	43.935764	37.279961	34.568165	12.465077	1.834286	53.752113	12.031525	64.273415	35.142918	7.292576	14.603764	40.799351	3.007541	0.871061	10.630639
APLP2	4.290024	6.074234	3.076267	3.977195	28.472315	29.604372	5.23332	3.972072	5.010343	3.126568	43.329594	56.36644	44.268803	64.105415	38.442879	28.96944	35.688511	3.523265	2.555398	37.406742	34.370293	52.573132	38.761452	2.940181	50.857674	4.155966	36.139755	57.793209	4.403478	32.075584	25.928329	54.313396	30.204895	16.60051	20.920866	35.303898	48.215511	19.064594	20.499992
UBR4	26.07538	26.407448	28.633438	22.507109	29.891409	26.400053	29.125635	23.341766	25.429003	25.440639	21.697725	23.639954	30.79705	31.214869	33.011028	26.059004	26.547091	26.007702	32.10891	26.576286	28.054064	21.66049	25.66457	23.264898	27.129269	28.927641	25.448082	26.451054	25.656464	26.347792	26.001776	23.314421	25.415253	28.296854	26.612732	32.597271	21.014709	22.379158	26.25705
AES	11.009662	13.095124	12.447627	32.246647	18.058304	24.270067	16.867472	38.658302	48.485683	14.215709	20.811455	13.672156	19.940889	23.779781	27.47493	24.709249	37.155319	32.505104	23.09054	37.690971	31.115599	9.889631	18.377735	21.781538	49.422695	23.097797	35.603809	20.970455	33.581924	34.577507	14.6966	45.178387	37.924198	37.524021	13.556284	16.21751	26.001762	54.596584	16.873119
MORF4L2	44.384712	20.26342	37.123508	29.574198	26.186317	26.355789	7.057136	25.706327	29.856846	14.850728	25.304543	30.714483	29.98946	31.126415	34.489204	39.150333	18.44129	24.778561	14.48804	52.224319	25.946566	36.789799	27.14941	20.603128	25.634867	17.140211	25.615313	20.505331	21.468916	29.935133	22.29772	0.866673	12.374341	19.722095	30.214558	25.016243	29.678032	8.495044	67.867409
CTTN	25.183748	28.470705	13.651027	24.815865	48.19466	21.828878	28.209812	22.085924	33.802849	31.813944	25.064312	18.682919	29.722666	16.930418	13.651013	20.474977	10.795211	24.412901	16.642324	24.623783	37.890663	40.004276	25.911869	39.847538	23.637686	19.135677	31.889978	62.930229	18.971189	15.498065	35.378578	14.474603	13.621432	15.849442	13.909512	19.194408	68.902939	27.505192	23.458345
PLOD1	12.521859	17.22274	14.337774	19.730314	18.197102	28.369274	25.672188	39.886848	22.283337	15.519912	44.987091	28.055979	33.948746	20.482618	18.596926	42.93021	20.778736	27.12195	13.900993	23.59111	23.773689	25.54447	24.800303	39.998985	24.148905	24.683252	24.179472	30.309322	28.882271	46.75745	31.584076	20.216177	21.684765	28.07033	34.370125	27.429028	37.584999	10.48318	33.771275
SRSF6	36.403091	36.441448	34.992054	25.613085	27.809927	28.606054	31.635571	28.002779	19.679359	28.051527	24.173798	27.979874	28.286137	38.967819	45.857578	37.694881	21.907797	32.409042	20.91357	20.27376	26.982609	22.09127	23.243868	18.74317	27.737148	18.857479	20.178144	23.243698	20.002567	17.380089	20.776609	30.009476	19.98753	26.504906	23.130264	25.233995	21.741594	12.397011	32.202553
CLCA2	89.090256	88.559235	68.252022	86.543915	76.288376	46.997387	37.750809	0.031013	0.486535	67.63105	56.213165	64.804008	7.564244	34.696548	4.533327	17.63184	12.013961	9.743386	4.665751	6.448382	8.705062	0.038476	5.982778	0	25.156183	2.956047	3.19972	24.353321	8.305321	56.575096	37.294994	14.727701	0	2.505491	7.837369	15.328887	32.040066	0.434939	0.150547
SULF2	9.715707	21.919071	14.810254	20.144644	7.626677	34.460068	9.943737	33.746964	3.724496	16.996271	19.358019	6.707633	13.796453	19.606693	13.307686	38.324894	11.795105	16.668695	40.215252	32.828907	48.878208	29.377634	32.322823	68.311157	16.168753	37.777775	34.910633	48.646687	28.891083	19.68269	41.446712	9.36691	22.394207	29.711302	25.54121	16.638201	18.197134	69.936905	40.893692
GNS	33.997879	26.735264	22.093008	28.079355	19.112755	31.573179	27.420881	32.074707	35.320171	25.845633	24.993187	27.048426	25.679176	41.382702	23.729095	37.378132	25.443134	29.703035	20.6775	26.820911	23.192041	30.847906	3.712492	27.285427	27.773092	23.545969	24.458967	31.85347	29.952623	34.839794	23.890984	24.118452	5.984991	24.098001	28.953701	24.851921	31.132837	9.029861	28.790464
HIST1H2BF	20.130411	35.022945	37.216454	53.220802	47.266235	13.911416	61.662003	3.671804	4.334084	20.560904	11.198777	30.453028	14.969127	75.919266	5.3254	17.294094	22.36421	14.889365	10.277688	27.379921	9.298759	30.422976	18.356573	12.607148	20.194475	7.312471	20.944031	14.861764	25.249838	26.904316	28.00111	45.719391	85.090317	10.498466	37.942867	7.774399	27.038576	40.362022	25.780012
SYNPO2	10.050108	10.119674	3.787694	23.181646	54.029984	38.579269	1.767975	85.794128	474.939301	27.129639	12.328326	7.943161	13.533603	9.536033	18.139353	10.890051	9.265927	18.143917	22.586138	15.002751	11.517915	4.6658	16.269299	2.148548	18.239536	8.109083	10.481048	7.706409	8.342672	2.995677	8.705928	5.311572	3.542484	13.830812	3.687966	21.835724	1.175297	1.775001	3.493058
HIST1H2BE	18.938547	81.207169	30.851521	114.580627	117.335213	28.869539	110.932411	6.954742	18.717878	52.161179	31.045433	0.903239	2.866327	22.013941	9.692295	2.988081	2.200523	10.334301	14.622473	26.094158	24.473192	0.80405	33.113571	31.039677	8.177566	1.4661	9.761227	0.793855	1.551963	28.984936	1.716606	8.378751	54.393936	25.35762	1.530581	21.399929	58.248344	3.583589	1.250447
PHB	9.332829	23.049156	0.535688	22.881365	2.03961	18.049343	22.280289	8.264166	12.190325	29.848135	11.524262	4.197034	44.748257	135.280441	2.145992	17.874268	5.381122	27.593939	9.909387	11.090535	110.153564	24.60084	5.71524	15.275449	17.66942	13.601122	1.492082	3.377735	9.402887	9.163487	22.004229	215.887894	3.935049	15.467854	17.597805	59.46051	15.904057	5.112174	34.876976
TMED10	32.839531	28.562809	32.582527	34.581978	33.081196	27.585512	31.602148	25.422935	27.650362	47.832687	28.346958	27.191732	28.252613	27.985121	34.825958	25.504349	25.87071	24.367565	18.511429	22.586145	24.712822	22.142256	22.398003	27.17454	31.216587	16.744865	22.409597	21.746841	25.157974	33.619923	20.409142	23.105347	22.412931	21.474522	27.231781	15.097314	25.923683	5.32598	24.895018
AC1200573	0	28.02009	39.145718	25.442665	26.442427	46.622208	34.065186	44.17218	22.4662	31.935162	29.805874	19.874699	0	0	34.767605	24.16798	32.664753	27.68136	23.222771	31.299936	33.086407	22.18997	28.097826	39.914047	0	26.366749	28.642178	29.448954	39.82346	28.930786	24.749538	20.555098	47.191967	25.28145	27.803478	23.580479	23.981077	0	25.568478
PBXIP1	18.239693	16.119913	15.212465	16.083828	20.867558	21.836397	21.058132	35.750587	114.832237	20.056429	16.265121	18.800379	26.390465	23.316959	24.653084	19.35643	24.831282	24.657652	25.539335	24.570843	25.387486	23.971989	32.193436	19.89613	21.596701	19.98732	24.528629	21.525803	29.07233	18.954981	42.721283	21.661348	42.528927	27.76634	24.365889	20.073639	43.082783	17.577309	10.263785
ERH	23.136131	40.383221	31.114868	42.889324	29.07855	27.797827	39.083256	22.241726	26.767782	30.211193	26.798244	36.712513	20.722242	30.995722	23.026636	25.856375	26.630426	20.106865	12.440906	22.549128	32.209763	35.039589	25.464178	22.596987	23.703707	11.025691	21.799345	19.483507	18.181295	30.072512	24.19978	43.681675	28.487665	17.201204	26.407101	11.636452	19.550673	6.697698	39.256088
ADAR	27.484056	30.225916	29.496059	26.553097	22.28343	1.210031	25.227398	19.940266	23.706446	32.921715	26.543123	40.750996	27.670479	43.44421	23.55901	32.996628	35.145699	1.264895	28.811163	41.814571	36.573082	2.782551	35.102745	2.005735	25.552486	1.061086	31.004791	1.797403	37.808571	35.080597	44.484074	1.806541	3.373448	25.633335	54.295704	23.548597	50.378151	23.096785	38.107899
DHX15	34.076107	36.56448	34.861969	29.336218	36.957405	25.82637	26.597691	16.513641	20.073404	31.535849	20.257065	34.821899	23.896893	32.23386	32.871704	28.410879	21.727371	25.425751	21.047865	27.846544	22.102917	34.212994	27.443483	18.526337	26.290524	17.943058	25.88088	21.887085	21.524698	19.629662	30.778906	28.628508	18.367039	23.558228	24.253132	18.525335	19.383778	35.102966	19.179684
CPE	35.480408	18.445885	10.279754	48.698189	28.87413	20.041386	12.294308	24.00577	28.537567	48.93919	19.954914	35.24947	37.068272	17.071329	32.14716	30.021578	17.067963	33.659348	25.526737	37.674866	19.913572	31.903614	43.076946	25.052269	27.492138	24.577681	21.778648	32.355537	24.395121	19.357464	31.797785	17.568758	8.029242	29.171776	23.015848	30.379089	20.884264	8.171351	13.561158
PIM3	18.188797	27.309792	25.602261	16.189281	23.670658	21.311756	31.130226	14.414394	14.51459	37.331661	18.058887	17.597807	23.962072	24.231516	21.055256	28.055243	13.30923	20.072794	22.009773	22.886148	27.345612	23.10165	25.740143	24.103315	20.572176	55.38546	23.942898	26.76749	28.170095	24.074429	32.876812	19.709263	25.706972	24.188904	25.112602	23.181015	25.677652	60.632324	54.324287
ADRM1	22.148426	28.059469	29.468983	23.588455	12.707693	24.292614	31.786217	16.116156	19.721094	31.509035	19.016159	25.779348	38.339241	33.672535	15.288237	21.1866	29.996643	21.700077	19.137737	29.400469	31.270498	28.964382	28.350328	13.42247	22.554977	19.550289	31.339581	18.503164	24.47584	27.361002	32.714912	23.078543	35.301136	23.270823	35.066132	16.675756	36.73307	32.484615	37.436615
CHPF	14.691483	14.875989	8.198823	7.299587	13.830904	19.547825	5.872272	25.398006	6.335044	18.888943	44.432236	14.952027	35.088493	20.306496	5.466105	33.095394	20.3328	19.077002	7.687392	23.45064	21.525585	28.423288	17.882376	71.680557	12.460403	37.549641	18.848221	54.318653	32.695732	49.458477	39.271721	7.20653	16.135958	20.167763	36.005978	37.914131	33.199402	40.15023	77.109398
FAM129B	31.97436	72.513046	60.261665	10.083609	9.502187	23.211914	7.305386	19.39889	22.893791	21.24334	35.596634	11.884267	10.800703	11.917192	6.190028	33.716969	7.48978	7.5276	26.754242	34.456291	39.662312	4.009331	24.14253	36.721867	10.666264	28.205315	28.175987	41.107906	25.857706	33.421917	22.277393	12.429385	31.013086	26.860584	52.571896	11.233315	27.02219	45.516125	44.056656
KDM2A	19.533796	21.299435	20.136078	20.719589	19.133884	20.06842	26.55735	17.200029	13.925714	20.732813	19.439735	23.861097	25.787369	34.570965	25.178825	19.551115	24.954391	19.947426	27.781946	22.561296	31.142874	30.251743	20.70186	37.018776	24.716455	19.587383	23.738224	27.790001	24.593819	24.440168	36.115166	26.372646	23.647327	24.871059	25.769306	21.337988	98.643997	23.0683	22.533903
PARP1	36.974716	20.84091	30.439924	24.797352	29.24659	18.65209	32.13958	13.242604	20.254736	33.078125	14.96449	39.419571	22.416039	30.571266	16.363205	35.999165	25.383184	23.477524	22.651131	29.760469	24.120802	35.716763	24.990557	20.271843	30.732817	10.12977	27.685928	25.767365	26.14296	28.092972	33.138485	23.189466	39.656952	17.757803	24.74494	17.459719	21.609819	25.068754	32.328079
TNRC18	2.525749	3.26088	3.957245	20.806232	9.798781	11.041874	14.383887	15.191225	17.617968	21.684418	8.502388	42.944992	10.937607	13.324837	5.230738	27.884302	19.971123	27.956226	22.322855	27.823372	30.401026	43.074543	30.947517	39.589348	24.113333	23.053743	33.319366	35.351154	25.391701	24.389751	42.899651	36.916588	45.316647	29.279865	37.280376	32.323639	39.358562	81.951523	26.659296
CTHRC1	3.433972	3.198252	4.700175	7.705852	0.971492	25.79611	3.076135	71.909309	5.593614	1.599977	60.53315	27.285025	26.037319	15.997772	0.421502	53.728668	18.50016	28.007116	4.979363	23.606735	24.614355	21.06745	22.2306	88.654045	13.658205	60.844875	21.852779	23.318792	27.722509	65.362808	7.281382	6.659265	33.211864	31.072344	51.717304	41.510536	27.217522	8.057062	44.380238
SSU72	24.68182	50.849194	32.563972	24.355555	25.034294	26.104506	30.51487	13.637486	19.843338	33.627502	24.427675	29.520573	34.918678	21.384361	26.469807	21.64295	25.859207	20.018227	14.441825	23.966225	21.793978	30.907776	24.907677	19.5392	27.903938	17.683401	25.896235	23.094324	23.156862	33.308506	37.884689	24.949791	32.660664	19.356411	24.744865	17.077263	18.205151	17.520203	39.570297
TUBA1C	38.089886	58.947212	63.870785	49.313747	41.421738	34.439053	35.610245	5.097833	8.810547	46.347469	7.948518	42.213367	21.792528	20.683605	12.29305	41.383472	22.816547	18.716085	18.677128	24.392181	13.27285	31.343952	15.151155	15.598896	22.991079	11.183163	26.113501	17.215057	11.669115	31.869663	44.790775	14.205362	22.370033	10.640006	23.843525	14.668976	25.238194	3.917461	34.531559
SREBF2	22.835487	33.479286	16.040442	21.242619	38.844772	27.955502	47.752762	10.745625	17.103279	44.323978	20.956585	23.21316	23.764336	20.105556	15.442555	19.191046	19.581928	20.021774	14.400118	31.654751	30.98152	39.601383	33.778851	24.515404	21.196726	14.218417	16.545225	37.339375	21.062931	30.407759	38.676888	35.09066	24.621544	14.187584	31.768135	19.508671	31.119761	25.872007	24.258919
MED1	20.820728	8.249854	11.886084	11.375086	5.468567	6.554995	9.91119	5.445694	8.704087	7.728658	6.422641	142.417847	19.037439	15.79261	8.111114	71.063736	5.128901	19.406775	7.968072	9.879793	44.09193	35.424133	98.199341	34.975494	5.890721	3.596998	63.17662	7.726176	21.965656	5.265631	76.189423	13.12518	7.16056	3.709844	89.482918	29.720472	49.254211	2.831631	8.987123
CREG1	34.550755	31.934256	24.420294	32.040768	35.088306	42.55714	21.102787	28.958971	33.704769	25.991072	29.17551	35.188797	22.57596	18.471392	26.405388	32.929028	25.688402	21.728697	13.341249	22.110716	18.567369	30.803579	23.228489	31.344557	21.931269	22.200747	20.900295	22.627073	31.65299	25.656788	19.822481	8.866203	29.187138	22.469557	31.196804	25.853743	30.012363	10.169791	17.052462
HIST1H3E	35.923061	23.290783	41.027946	120.891838	66.285339	17.171988	93.782738	1.644235	4.360942	67.670807	14.754826	73.55468	26.649019	45.036324	6.83649	14.146033	29.227036	5.716171	4.489889	2.424274	10.377473	0.173522	10.209999	0.22092	0.350845	20.840687	15.854803	10.00934	20.508133	0.170644	82.067558	58.647396	4.837582	12.654086	0.515839	2.271737	9.945379	36.294464	9.635227
ACLY	28.448582	37.192974	38.460655	31.54294	34.554039	24.831423	38.04826	14.060147	9.666813	30.448494	17.395638	28.953297	22.088158	21.114092	16.75639	30.339745	15.98877	26.112394	10.401431	18.788836	16.44245	36.679733	27.672371	40.259853	34.086761	20.604528	20.420109	53.918957	27.074142	26.424908	15.160535	39.00692	14.442191	19.053774	27.396893	19.731258	38.557018	9.322736	16.716574
C12orf57	16.381351	48.229591	20.505651	33.265881	24.541666	20.092031	40.189861	25.167374	35.234585	16.548708	42.002731	27.576389	29.134764	20.534409	35.301117	29.210894	21.765844	28.021963	17.98831	29.310225	19.960308	21.083984	22.798761	26.978491	25.195061	13.81945	23.409052	18.417702	35.593586	18.613054	32.52832	19.418377	31.98119	27.304163	19.759777	22.942074	20.025206	2.940573	34.112579
CSRP1	4.96225	18.525499	3.501679	4.459299	20.315742	27.763725	7.113449	43.633377	257.064636	17.992617	28.523161	10.213971	8.796096	27.605438	52.781647	20.81185	13.611818	14.221509	1.935838	19.127758	13.12815	65.534927	5.15606	6.103107	34.717068	13.040784	9.991052	17.820717	17.18906	17.37582	45.93655	37.446209	5.211265	16.695963	16.407545	24.110804	11.064243	1.4914	33.587399
ATP5O	22.674599	38.555355	31.317694	46.991367	29.695187	37.425461	29.732964	24.598089	56.642956	32.678642	27.504822	15.681225	24.838408	20.852129	35.258057	35.802448	18.552118	25.669098	7.9697	28.306282	20.461031	15.979847	21.958565	21.443146	27.228943	15.557403	20.147829	29.340752	21.48563	26.523932	15.717532	32.690563	27.288956	21.950817	15.254875	15.668606	25.977507	4.851833	24.061712
HIST2H2BF	29.204695	26.704378	45.408859	26.241198	42.807972	1.007303	48.268791	5.91785	10.72611	30.896902	17.360867	44.930737	20.207811	49.387337	1.533158	17.718248	24.599127	1.679691	17.081354	28.495819	12.194085	0.486426	26.584951	26.773392	8.543489	8.370883	23.295515	16.284679	30.668066	33.989639	38.060902	33.352451	59.496109	17.24188	24.886097	14.91334	42.005653	45.763168	41.098122
FMOD	17.442434	28.655512	22.594866	52.896275	17.329947	33.015953	42.090809	35.584064	14.979407	15.295748	35.988075	17.378332	18.078455	12.219086	41.619583	31.629082	20.167097	26.635363	17.780544	25.255314	28.418968	10.960509	26.533625	83.540001	16.112452	21.177902	20.3491	18.244316	22.216585	11.107018	20.949707	17.084066	23.713732	28.463022	35.96328	35.485455	13.521786	5.821998	27.783829
ARF6	37.631592	38.298813	33.11945	33.107296	39.541599	28.942541	29.46076	17.829069	17.821321	31.016722	28.977947	29.576706	21.010815	27.925623	24.770458	20.831112	26.996962	23.022182	21.991768	26.343967	21.866173	32.792492	18.190977	20.90461	22.415457	16.939651	26.169722	19.156855	20.37574	22.763237	30.152546	23.984095	18.93207	22.363073	21.519527	18.668123	43.907158	14.522669	20.1859
EMP2	37.437588	48.458679	46.966595	38.640301	55.568565	38.151917	35.896469	9.272619	10.483504	46.86692	35.865936	25.096672	20.589624	28.177286	25.446157	17.764917	12.45593	17.003736	13.014205	22.681797	15.443448	37.403767	23.56823	17.706766	19.847939	17.513315	15.926869	24.139271	14.265975	23.180685	16.074642	38.149647	10.418127	10.638455	27.692177	14.283151	18.354073	20.645195	40.827324
CTNNA1	17.790598	45.804016	47.473663	12.268816	33.110874	13.450773	55.627632	14.907239	32.546848	53.709793	20.165224	38.42149	38.604885	25.559498	42.052834	14.759192	13.531998	29.901836	0	19.192553	21.689491	19.920986	32.813236	35.2999	34.490185	24.68852	8.820288	32.58284	0	44.116245	42.819237	15.338663	37.092762	12.782354	17.095013	14.206321	6.291371	0	22.49675
ITPR3	23.294895	31.759615	29.001925	38.725468	37.912945	25.283649	34.455051	8.336301	8.146461	36.864605	16.095652	28.22385	28.808802	26.459602	16.969654	17.14378	21.026459	20.313969	28.908686	22.236536	16.356903	16.019215	30.05661	31.04752	35.562241	21.587763	24.278532	16.521128	19.966072	37.478943	34.553669	10.350573	33.341019	24.588486	23.223167	20.139425	39.612144	39.957344	15.00531
HIST1H2BG	13.172148	38.526848	39.344223	38.947872	60.092674	13.093168	74.642372	4.396201	7.82147	34.627045	9.079724	23.690842	15.15185	60.019459	6.286406	19.288216	17.868645	16.976044	7.12042	20.049297	11.890759	22.68306	13.101746	11.777653	17.208881	5.686594	19.596157	16.150419	17.556147	22.093943	25.890425	32.670834	48.228451	10.583339	29.489567	8.812715	30.48221	94.776581	30.718552
CLSTN1	22.516911	24.190908	28.052843	26.819532	30.537437	16.714109	43.511215	6.160863	2.36422	29.182985	18.549292	23.431952	47.235016	37.569382	23.957888	16.511345	24.359076	15.01093	10.056539	25.277912	29.916271	29.570379	30.525316	26.432619	34.648415	12.50582	23.575027	25.535612	27.746367	38.782387	55.370995	28.928682	29.926329	11.340111	28.473816	12.696414	31.935278	16.038616	22.611961
INTS1	16.352789	23.091196	15.988357	24.713753	23.997267	17.044374	32.647346	12.224076	15.375903	30.56953	14.494106	31.894865	45.106602	24.426029	19.681889	22.754299	22.075203	17.063709	20.214945	22.972322	23.428892	23.348478	29.561075	21.432684	20.81398	33.06176	24.316309	30.874565	24.899389	23.703159	26.97813	20.883024	29.457386	24.475311	24.434803	23.311626	36.789513	69.517426	24.173437
TRIM8	15.754197	23.219049	24.495153	20.161781	23.369848	26.902899	23.068216	22.011559	25.743734	22.478863	24.035255	22.301428	25.866276	28.077383	24.459801	21.143404	22.183535	28.014408	29.18519	21.396933	28.999105	35.57943	28.933096	36.205803	21.933033	28.524227	23.388266	24.459539	23.098906	22.870193	31.744484	25.8734	24.453104	29.205423	23.59226	31.257742	19.438297	30.60504	23.4526
HIST1H3H	12.073811	39.667263	30.590263	64.904732	41.217224	20.814547	45.836239	6.817354	2.024808	36.448277	15.15248	22.460318	13.107252	50.41188	2.605384	22.199394	35.373207	9.776683	7.837862	35.499676	49.822598	20.036959	14.967029	14.392248	18.544834	9.130162	26.835115	21.0368	21.678473	12.419452	18.31078	21.826864	50.15118	18.330612	51.091511	9.608233	27.586826	42.947956	23.672478
EP300	22.993105	23.599176	22.860336	18.416271	24.098389	22.602928	26.783867	17.965199	22.585258	24.680706	19.174276	21.776743	21.003658	29.397934	32.191074	26.060535	22.817337	26.374878	28.338118	27.034683	29.308769	29.006905	26.199427	23.649061	22.677883	16.184696	22.731781	24.047428	24.81992	27.377171	29.463049	32.261829	23.63455	22.731239	24.910606	21.000893	25.007227	48.806252	32.595844
PSMD4	11.606173	24.55855	21.837215	26.09841	28.986578	23.431393	32.790245	14.213965	28.496969	35.494453	16.958117	19.547922	15.205147	21.270798	17.405197	35.069427	20.452696	18.139433	12.114903	35.543076	27.510809	39.31337	31.26763	26.509043	13.34051	14.521458	29.323565	22.017664	20.699194	20.499693	33.999657	22.898352	72.044662	15.468635	31.06271	13.371651	44.425457	19.68786	29.937838
ANKRD30A	0.114012	22.930719	0	0	96.105278	0.229429	0.023437	0.043747	0.045091	0.282717	0.056748	7.448352	45.036716	24.387945	173.270386	52.083965	0.786504	57.417778	5.948406	14.633864	18.850004	44.753452	13.464271	19.803551	109.368286	0.472537	21.975014	21.509346	27.72386	0.857983	26.855112	129.166977	0	17.187231	0.338074	33.278828	0	0.292923	0.012582
LARP1	27.617992	33.986046	30.252014	29.373114	31.166475	26.231039	30.230864	18.466516	21.476149	30.562632	21.099615	32.769176	28.618805	19.003834	20.157999	25.672428	22.290092	23.360109	18.828844	21.157257	26.978596	35.868317	23.954975	23.107864	21.251514	17.584875	20.572395	24.981182	23.734186	27.821409	27.103004	26.22839	39.705334	19.229233	23.711683	20.050758	32.144783	18.053568	20.763151
TPM2	4.507088	7.204531	3.403725	16.537907	33.477108	34.21294	3.081751	83.059883	287.371704	15.003724	13.60319	16.98497	15.567713	8.547805	16.648869	22.645203	13.166292	21.257559	18.621243	15.900883	23.059193	12.921808	18.048313	26.123451	14.345066	18.917963	12.433987	20.98991	16.8606	15.560545	21.132423	12.600908	6.539182	23.49951	15.964309	32.07283	9.83991	10.046207	23.060711
SKI	12.980579	23.358358	18.656925	19.091194	23.367601	27.187548	16.738958	30.694725	45.270161	26.230516	28.202406	19.358078	34.831558	21.164848	26.904942	23.557318	21.215162	21.646597	26.199594	24.760656	31.162037	14.624517	28.940502	30.293242	21.080259	31.05641	24.299755	27.039423	25.468279	24.093094	25.754503	18.049866	26.612045	32.245949	30.657812	31.343491	19.924969	29.85029	20.551054
CREB3L1	16.7327	16.711014	43.823235	24.025745	44.648277	20.929527	51.935062	38.431644	8.069323	11.894011	48.366554	29.829659	17.484324	46.967129	1.854569	36.411396	9.652102	23.925932	7.208913	20.479635	16.424843	37.113781	12.892122	77.019135	17.682997	18.815002	23.268715	28.524872	17.405369	15.081294	25.011465	18.046429	5.807245	12.80243	62.095669	29.019524	7.02612	19.703802	20.453905
ACTR2	73.812828	55.738815	56.256348	47.340015	56.889118	0.017801	43.853161	34.732563	0.027394	40.452305	41.361061	42.74361	0.038323	52.89035	0.010671	0.038187	46.670364	38.000561	0	0	30.744003	38.73996	35.582466	0.476375	0	0.018841	36.586514	0.024498	40.237213	51.154491	45.591183	31.209263	36.8652	0	0.019421	4.200549	0.031277	0	1.111967
EIF4EBP1	18.965811	23.289055	25.465414	39.689224	33.881893	22.110369	42.066479	10.984447	6.29378	45.313946	12.719016	13.227435	18.682711	13.78341	9.606715	15.138111	18.238735	12.351747	7.769353	19.619892	14.656019	70.915558	13.753316	36.046356	28.154778	10.333157	14.482797	25.293901	16.605927	15.451545	72.962624	8.907899	21.198223	16.036158	94.552406	12.521005	40.084797	41.284386	20.772827
SRGN	36.804745	22.904369	58.988632	19.62866	13.621981	40.827381	16.969656	23.02762	15.262536	7.267664	14.046203	25.218655	26.520014	25.075203	14.868435	25.458307	56.514771	30.692678	45.924942	40.06155	24.696838	17.86381	18.744989	19.335321	18.565964	35.136189	30.858431	26.454491	50.781067	34.603634	11.481159	5.529615	35.71423	39.132504	10.774076	16.959881	7.676281	6.082035	12.325821
ECH1	18.87715	34.288647	20.472393	32.76886	33.254772	17.066332	34.500538	11.45355	17.243469	36.85783	14.280334	29.507898	29.663942	22.858891	26.742033	15.928024	18.868032	51.885773	9.091677	24.924053	24.612883	31.335838	33.350941	22.371857	41.420063	17.358511	20.970211	35.905933	23.120136	14.093328	30.24946	27.931171	15.705976	16.899996	23.848469	16.389465	34.506958	14.43641	35.616989
CTDSP1	16.465395	25.133863	19.681664	25.403622	33.00441	26.51296	25.477423	29.042976	15.305783	29.618748	27.579775	25.454006	24.030941	31.771368	34.938652	27.582706	22.455692	20.761038	22.762213	17.528143	28.818821	21.670574	27.075024	26.419216	26.31377	5.602392	28.70414	26.068739	27.185856	22.23406	22.697107	33.134777	18.242632	29.691814	24.480373	29.020586	27.930027	27.066984	27.349264
GDI2	22.943483	34.985214	37.747746	31.277826	16.515779	22.384867	21.95376	36.344524	18.973494	22.378391	31.207409	21.475098	23.748346	27.170601	36.771435	41.923508	34.375343	16.378042	21.476032	42.548458	38.536629	34.745472	28.985117	31.883469	26.680431	6.61823	11.412827	14.418006	28.110538	16.597431	9.613269	20.899366	17.9102	27.813309	9.98242	9.411652	29.404079	26.396519	28.114115
ARCN1	35.364231	12.750838	35.934761	29.228716	27.699881	25.740343	14.407794	29.330044	30.526102	20.897959	27.921602	28.84482	35.958553	33.331619	29.222332	28.491682	27.373167	29.288824	21.076286	28.941156	18.411886	24.354771	18.456236	26.54108	28.502964	16.778316	23.016659	21.503736	21.911032	30.360119	22.790623	27.534473	31.394592	21.757185	27.858854	14.765127	18.801607	9.929941	22.293242
SERPING1	24.847775	3.277056	5.787106	16.044329	37.959721	57.142944	12.175387	26.316254	25.973866	40.609554	20.885313	37.237267	24.789362	18.521912	23.425175	7.840889	6.874041	9.759003	37.219822	44.031662	35.287712	42.789497	11.354822	36.322914	8.370413	14.809875	51.124527	14.48543	87.119194	37.97884	27.228006	12.518101	9.722852	18.368196	9.674323	19.466026	32.124531	9.611098	19.078131
SIPA1L3	9.641022	16.416849	15.793105	15.626015	20.241173	12.727678	27.067957	7.095708	4.711653	19.860653	10.517462	27.314709	24.703943	21.651354	17.356997	19.502874	15.604951	139.225662	14.251051	19.390518	19.120447	41.081097	18.006147	27.295372	27.213713	10.61827	23.753658	39.866856	13.62304	15.291061	32.978798	27.319397	90.945564	11.526006	24.443825	13.619418	16.064192	29.716251	36.501041
PRPF8	21.381681	44.961102	38.182377	33.30854	35.543449	27.917898	33.450077	19.753077	30.179296	42.963917	23.061668	27.44595	28.277996	15.356689	37.155811	24.044775	24.760641	12.692044	20.422857	25.844351	23.857176	31.508873	19.313446	15.159215	21.018719	14.271944	24.650558	15.772481	20.249941	21.615307	43.779129	19.372255	28.576046	23.942659	14.888253	21.287079	28.823219	8.012839	14.834521
GHITM	41.490726	34.669945	37.859692	35.654839	32.97427	29.563175	30.825472	18.547281	33.924759	38.994801	22.829657	19.039165	23.098108	28.908842	27.137093	23.319603	27.008982	18.002207	14.042076	20.039488	23.978371	42.91077	23.720486	16.924856	18.198997	14.866662	19.860617	22.540321	21.520157	30.462234	22.549622	24.499176	22.26659	19.019369	19.338139	15.744107	19.061165	10.404991	31.815477
SUMO3	29.807871	28.720757	18.303244	26.643543	22.540447	26.150419	31.001413	18.627697	22.108685	21.344564	23.132616	29.577423	22.846254	30.552931	23.565559	27.510857	21.588547	22.973658	18.566111	26.615583	25.178068	32.0751	19.716537	29.917526	20.357698	15.356343	19.665535	32.013203	20.841799	26.63999	46.203106	36.868076	28.787121	20.599802	27.503649	21.406378	24.125656	7.696132	27.271561
SPARCL1	28.636169	14.546591	26.680649	14.345449	45.303265	11.144401	9.908789	106.638718	37.050117	30.461002	47.028343	29.455467	11.752726	13.364683	11.940266	7.353977	22.657949	9.658366	58.571163	27.374847	8.534826	2.343981	17.865829	14.224778	57.0345	3.771633	57.469513	57.796936	6.894694	14.78371	37.527493	13.013608	12.082828	52.534828	15.258279	15.204865	3.350235	5.292153	14.445089
SPRR2D	97.697151	242.431152	191.985962	90.327766	170.331436	26.568003	83.791649	0.791805	0	57.058434	11.892443	0	0	0	0	0	0	0	0	0	0	0	0	0	0	0	0	0	0	0	0	0	0	0	0	0	0	0	0
RPL4	26.865297	58.356834	38.508335	43.556595	45.556602	26.14603	54.878952	19.2348	26.566074	26.277918	28.787138	15.801798	12.182292	12.34775	26.553041	33.917324	16.398371	13.413741	17.1563	25.231573	23.930777	42.490421	15.335939	15.011404	65.838806	35.434483	9.984169	8.683848	17.544085	10.326949	24.346346	14.403541	12.730809	13.10982	41.009136	14.275966	4.900782	1.474328	33.862358
HNRNPC	24.849031	40.458118	7.769085	27.932404	7.174898	25.520443	36.165672	22.16617	22.918053	37.662125	23.23361	26.873011	21.531755	30.18104	6.818391	32.199932	28.400185	35.245159	24.856133	4.390866	32.045139	28.655043	37.347485	23.61957	33.429573	3.823421	26.392786	29.07358	34.528767	24.788172	28.499062	30.903553	8.25431	25.961037	26.622095	18.941078	25.81937	16.762295	30.274948
HYOU1	41.239365	33.33569	39.731873	22.664803	20.082649	0	31.122709	12.084794	8.644439	19.381868	17.442827	32.564938	22.807833	29.825998	16.229136	24.913115	32.593258	19.211159	14.780035	36.60202	22.264416	25.761032	31.979416	21.015305	37.808552	12.064817	22.107975	28.899567	30.603083	40.021835	43.77755	20.325331	36.386368	23.94779	30.378847	15.016109	21.286369	12.890302	19.205776
MAL2	45.763588	35.946121	28.824789	51.4925	38.829464	21.494263	32.721992	0.04437	0.290146	32.642338	20.437294	10.654408	22.183855	108.049606	23.452864	26.627926	25.243723	7.781823	2.160892	17.903614	74.141373	8.471184	36.263985	14.115364	15.514402	11.528298	13.216969	31.130972	10.175077	14.801019	13.735058	66.189293	9.563963	3.651455	14.050539	11.693637	17.315058	16.367672	34.266361
AARS	26.773609	25.120697	20.09341	21.013397	13.217297	15.586924	26.52664	18.980433	22.023869	27.818731	18.707077	37.508942	25.208992	37.941624	17.089796	31.617937	20.479145	19.708384	15.236635	25.126318	17.194513	35.227158	27.079247	18.527889	32.79155	15.258103	28.621321	18.259516	23.709993	29.626257	36.485806	12.542318	32.254387	21.250139	31.83054	19.808365	39.316059	15.388393	46.661388
CASC3	18.885738	11.319398	12.90491	10.701257	19.03311	13.042683	13.607166	15.340462	28.0867	13.435795	11.12842	8.542707	9.633714	111.894608	19.104654	7.836473	66.773697	8.312274	18.387209	39.43821	40.582603	82.104553	21.741852	43.963207	9.685887	6.820922	57.059208	14.348446	11.209997	7.267552	87.891479	25.588436	8.248745	9.761652	11.304086	18.90423	7.16375	30.499966	15.736647
C1QBP	29.384317	53.639874	59.275467	60.711285	36.403019	28.147024	61.366539	14.057117	23.039175	48.844963	25.200928	17.718342	13.037091	16.991312	21.961864	32.859776	20.448475	17.502829	9.852551	20.923454	8.475399	27.686037	20.190018	14.187492	18.964067	13.040787	14.496933	21.837843	16.728428	22.702173	29.31624	17.278536	25.830212	18.406923	18.968758	17.608137	13.838284	10.382928	24.997892
CDC42BPB	18.443241	27.219318	18.620296	27.171009	31.852999	27.217438	26.76935	25.388592	34.601925	23.05529	23.868849	30.688816	26.796389	24.256426	23.275238	25.980053	17.213478	21.555538	25.643074	19.845818	25.006529	24.940607	24.949694	30.548145	27.771915	31.418373	17.739864	22.976974	20.593882	24.858637	24.131399	26.263256	15.074988	24.004587	21.018185	23.765501	23.781946	35.734047	21.990847
RTL8C	20.853872	24.948978	20.538685	29.894571	23.282488	30.874958	12.3445	37.264931	20.951654	31.315331	16.541782	13.497641	35.837254	13.574078	20.982384	16.669893	22.979321	14.353906	7.640804	14.803598	22.767214	12.7406	17.524015	50.777973	32.462795	26.467001	37.751308	40.971603	29.675449	16.335743	47.902412	10.692553	15.972271	16.719826	45.347328	32.895153	16.236082	28.986767	34.204754
PRRC2C	32.805298	21.286808	24.865723	20.905346	22.934128	21.293362	24.14102	13.935551	12.892821	24.452761	13.061421	41.409496	25.584124	25.236931	24.049427	21.770147	23.112537	31.067602	26.462774	20.817024	25.028105	44.32333	34.10722	17.404617	18.206585	11.314736	27.070343	22.436268	24.341803	22.740726	24.327929	27.019791	28.634361	17.179243	32.089241	15.331267	63.665646	19.005335	18.7001
HSPA9	54.385162	46.332409	41.286297	31.422039	30.647503	25.961739	42.499229	12.706078	22.64769	33.375183	20.805511	29.834894	30.414501	18.668911	28.096598	26.57061	21.372496	20.570898	14.384829	20.152897	26.047268	36.171139	20.235128	13.081283	21.398594	11.96171	16.935089	23.638012	21.76918	19.422316	21.788763	33.382046	21.983416	17.103239	16.265518	16.127043	27.75371	3.743712	23.638266
FLOT1	25.30427	23.143988	17.542009	11.924732	12.059749	18.180071	15.260435	17.064146	19.389576	23.252913	14.405803	50.401608	22.028688	44.833569	21.813992	32.48909	32.845013	20.332741	18.960922	24.996008	22.55917	25.494308	40.295845	23.56146	36.376579	24.084482	24.00046	20.1653	24.947952	21.304693	37.816532	45.515213	20.808289	17.950758	29.152536	21.510866	19.830189	20.208273	22.458004
SOCS3	21.581423	29.520708	77.177849	18.585615	10.094989	24.967285	43.173542	15.439756	8.278374	12.18252	22.407026	11.970885	28.231567	18.972382	14.636028	21.772652	13.858237	29.299192	51.199551	16.260263	41.214794	15.643981	19.747074	16.199236	27.167908	118.226379	15.95333	14.245504	19.722902	33.157379	13.293317	10.197943	16.231886	30.610332	18.031256	25.834286	9.427214	11.227094	18.397512
PRDX3	23.148766	36.895641	24.952864	31.74629	24.448429	24.94182	70.696869	17.082861	24.397202	29.511984	15.590869	19.357967	18.954292	41.648109	26.78731	30.227194	20.304993	16.548895	11.979018	18.882856	20.486668	41.192684	24.876213	21.089304	22.121387	13.73706	15.817883	24.242987	18.571011	18.514297	31.008974	45.189583	14.338173	18.873075	38.835632	16.550501	19.758884	6.104287	24.710258
RPL27A	21.852041	33.170811	24.123722	34.895504	25.380653	36.189396	49.407879	33.654789	24.900661	22.053654	39.254906	13.975022	18.114431	24.06069	25.517807	28.059034	27.488239	32.522491	12.629121	25.841612	28.496048	20.929848	24.418823	16.340872	21.570742	10.089213	27.672649	19.28389	29.000299	21.213037	29.726231	22.510437	37.381794	17.992037	22.957859	19.167109	10.682931	6.649251	24.237108
PNPLA2	15.097479	21.564289	16.482594	18.39802	25.286884	16.43018	32.797184	8.857527	13.375112	28.874643	14.463207	28.812002	27.06735	50.59177	31.875902	28.005211	15.121695	19.829182	11.260167	23.885637	22.067879	33.982197	48.56778	21.6628	26.155773	93.086052	14.296337	22.502123	28.593954	16.832634	28.195726	42.124165	15.951406	12.277093	18.806725	18.636202	15.691256	21.597828	13.68891
TMEM43	18.703657	30.239328	24.901371	22.565754	27.177269	30.818127	15.102607	25.710213	46.521202	32.459732	32.458836	17.576614	20.72883	22.501064	27.667065	23.455986	21.786179	23.95323	21.154114	29.541363	27.941628	15.921985	23.697725	25.71069	18.349224	18.389936	23.988163	23.678759	21.391354	27.030935	25.376957	16.59177	26.99568	25.454962	24.3078	27.002638	24.873075	14.841236	35.221668
SF3B2	28.761873	28.335598	28.331938	24.464624	26.632252	25.617289	33.483276	18.225485	26.328758	23.451912	24.893356	26.744385	21.878784	29.412668	22.803572	21.421486	23.237705	19.852846	19.115591	22.145386	25.737638	34.408646	16.320253	15.629872	25.61352	15.990806	21.51803	23.809515	21.221119	24.234756	44.516315	27.149153	32.611427	19.835543	27.414762	15.329361	29.443544	19.73267	25.023611
SAT1	66.312675	34.681789	49.88303	95.305511	29.762226	21.731501	63.053131	13.257524	6.985483	31.643684	8.728189	20.145739	31.428879	17.727674	10.756984	22.05794	18.518305	11.662894	12.118057	15.676023	26.964138	11.746099	13.370852	17.758163	14.18318	17.471209	16.083282	35.746658	18.123426	32.433556	22.293026	20.635576	15.298563	13.388994	14.463561	12.633654	36.39946	13.32794	26.583191
PPP6R1	16.973347	27.771296	27.872934	25.340906	26.773296	20.805805	24.608532	14.778717	15.646266	26.256073	17.87912	26.02047	25.332312	22.598242	16.843279	23.429129	32.308083	20.922903	28.699783	25.628447	26.017565	32.761757	22.649212	21.734272	20.416552	26.170704	35.514172	26.387871	28.999987	21.842524	27.311844	21.500668	28.325359	25.831112	25.329407	19.942957	22.764513	29.433279	30.461523
ARL6IP5	39.29073	26.95253	27.505312	21.154503	24.692879	28.00947	28.432617	25.244312	32.998627	18.616602	23.30011	24.223911	19.40192	24.527407	33.586216	26.522669	33.320923	29.028238	19.713161	28.755178	29.763128	39.300056	19.47294	15.177735	24.121576	15.833804	31.415024	30.728512	23.88088	21.444635	25.666538	21.508167	22.714138	23.382647	16.227257	17.062119	21.56078	5.885015	15.828597
STT3B	46.421013	32.244644	29.351349	24.442562	32.039364	24.340471	28.273659	19.194784	14.979876	39.780529	20.132069	22.448009	16.799109	33.377346	19.936777	32.003159	21.774763	21.243397	14.780916	36.054176	29.557816	25.370096	18.810551	18.869497	37.659214	10.973083	23.407591	29.721848	26.851419	20.116144	22.816748	24.333014	21.717897	21.996105	22.842783	11.906506	33.252117	5.943164	20.15123
IGLV321	108.863655	18.013477	298.148132	0.711819	2.913201	0.162158	35.159504	12.042937	0	0	0.572693	5.594258	14.254606	89.899277	0.12792	4.845019	9.344949	3.128588	1.180141	14.962245	6.287356	0.343	19.946388	0	23.974686	0	69.581291	60.748524	2.159793	11.737092	16.703268	6.053001	88.46553	21.067574	1.57432	1.222967	0.755704	0.517856	4.210937
TAP1	16.044422	18.289316	23.477133	15.649987	11.112967	16.6007	12.241654	10.096411	6.752276	13.020339	14.832034	31.09646	19.404234	34.32217	7.260695	24.707817	71.689316	14.349698	27.926594	32.395557	17.763727	16.242773	15.040121	16.751959	13.121469	15.06052	33.577637	33.692432	45.711315	49.387096	16.602468	20.680767	85.656151	26.279524	52.483212	17.887068	19.104891	11.573911	27.379475
RAB7A	29.838215	23.577524	28.681719	51.473419	28.541388	18.047396	25.555994	13.294404	16.354038	21.783499	19.505062	26.473925	22.771919	21.830385	50.69701	38.975578	39.432346	16.289694	32.731285	42.651405	18.730478	26.369329	39.413639	36.906132	19.145098	11.704114	15.331349	18.092577	16.963451	17.143864	51.139366	23.130999	18.680136	11.794051	11.795889	14.695231	12.746532	8.183907	14.731225
ARF3	35.543789	33.350571	35.712162	25.745146	29.538403	26.31292	24.873129	13.997644	18.641859	33.464825	23.23855	22.95454	23.959888	21.316595	24.820539	28.518246	22.606903	18.911373	18.483311	26.761339	28.328197	40.325672	24.003506	26.059046	25.91818	15.985577	22.61232	23.361279	21.638533	23.489733	20.616737	25.019842	17.951769	16.776041	24.877586	17.287558	23.49509	21.171576	21.8916
CALM3	21.115063	8.12405	9.198701	9.321686	36.206131	7.703802	68.292305	9.101338	9.914692	37.298649	6.420065	34.221451	6.913273	38.464752	28.92857	9.481148	38.052231	43.52877	4.25887	10.231758	8.522794	12.238148	35.57531	35.029179	47.058117	32.961132	7.490459	41.694378	6.451233	39.148399	11.208358	47.794716	53.350998	38.757656	7.940361	7.509658	26.164421	16.593243	35.72998
SRM	26.306416	30.746243	36.417442	31.518658	24.926432	22.583508	42.531452	22.42351	13.506955	24.938349	24.501984	24.002872	30.355625	19.195309	10.980143	31.440941	19.432096	17.669022	12.772084	19.627972	26.191874	28.396227	22.249567	15.602552	26.833494	15.166815	19.756853	24.277943	25.309792	37.149246	33.460983	28.584732	35.376629	16.463308	21.73403	16.095991	14.586611	11.200113	42.481899
SERINC3	28.194874	27.487942	30.692774	25.599348	30.577272	28.692993	19.985218	25.301689	43.10117	29.088518	29.076578	24.415817	23.29558	24.509472	32.371689	24.488039	23.788584	24.287392	20.823912	23.179783	24.255875	25.745667	23.397867	23.716063	21.534525	19.469175	21.677584	20.75456	23.859322	27.360615	17.939198	20.230816	19.108206	20.546696	22.684036	18.525171	23.050486	5.265239	27.820911
HNRNPA3	48.143883	31.137283	29.487341	29.826168	36.717251	27.898455	28.746614	19.19451	32.358337	27.817875	22.694613	34.082203	24.293863	30.831232	35.106255	25.811468	21.432142	25.739811	24.698494	26.844103	22.532402	16.452187	23.481867	15.840035	25.730429	12.061149	22.856701	18.270372	20.910275	17.168415	22.145824	22.386814	18.74128	23.299948	19.564617	18.792629	14.418935	10.578531	17.222836
CCNL1	14.975895	22.590477	25.41921	19.940184	27.155956	20.119696	31.772949	21.334152	11.822289	21.416229	14.948073	25.431355	35.016018	28.081388	31.816477	18.464355	26.061781	25.86017	31.174721	26.452429	23.869028	21.263607	19.832541	19.907267	30.133532	43.484924	29.619898	19.673687	19.422142	21.603783	34.13625	23.244137	26.094248	27.736921	12.657797	25.987747	13.504715	40.332092	12.73111
HID1	14.388366	17.280706	12.306167	15.54821	37.95171	7.391193	18.067106	4.800009	2.897853	21.771706	3.979589	169.659592	37.479378	37.592793	12.390219	23.293432	16.776932	33.0327	7.013629	22.049002	18.205229	66.515099	12.685016	14.986577	32.288658	6.072865	12.771368	18.179913	8.490547	24.644979	57.00769	30.80187	3.723191	4.927227	25.560337	5.900401	43.593246	27.851229	14.484407
GCN1	24.535591	26.037029	28.016125	28.734056	26.857613	19.391979	26.950848	14.947178	16.612425	30.976229	20.070978	22.603821	27.711723	34.775154	20.11154	27.926285	19.176008	20.305456	20.255306	18.123545	22.117266	24.1539	19.883726	23.234177	25.957829	23.593618	20.671843	22.772621	22.287495	20.954157	29.446606	21.667566	21.492357	24.125778	30.519255	22.350218	33.64407	32.561989	28.204735
PPM1G	33.279995	30.745914	25.496788	30.964998	26.060633	17.362652	30.092865	13.06674	15.829245	23.045162	17.998755	27.071764	26.924664	33.148182	14.002696	20.042715	25.483028	14.535559	13.132625	24.420454	25.524715	39.156891	20.382954	16.855774	35.501911	10.723156	21.730721	30.105291	22.209906	28.802832	49.317078	25.094822	31.269739	14.234694	27.772058	14.768154	22.252155	16.282377	28.706156
CXCR4	8.119174	7.904553	25.452593	7.131121	7.897965	16.287043	10.380871	10.30044	0.807967	5.031527	8.213802	21.13431	25.982405	21.852507	11.581427	32.756989	81.654221	23.012394	38.235336	54.045555	20.461588	38.362789	14.156329	33.641022	19.893911	17.773863	29.718037	32.786572	75.021118	31.898798	19.851589	17.907969	49.873512	41.624271	19.208544	20.185251	9.534186	8.2104	24.298504
LTBP2	8.485833	11.793277	7.301628	14.381621	11.684186	16.205805	8.088701	16.008898	17.268232	15.993315	21.37669	16.857504	29.08564	17.63521	30.228559	18.385382	14.175095	25.709661	20.990883	36.115807	43.071884	17.639797	42.085297	73.603958	20.234955	36.536537	26.223085	32.419426	38.062916	24.185968	24.285046	23.185308	28.097322	50.367691	28.828152	20.148201	17.636494	8.91923	27.093836
GOLPH3	31.598459	30.739517	30.598022	23.627399	21.816223	22.857582	35.427296	20.684338	23.740694	30.233315	21.648415	25.819113	34.914597	27.137217	23.436255	20.598526	24.512367	19.150753	15.669239	24.768871	18.318897	33.733551	25.66301	27.765682	21.481766	17.132481	24.58798	26.945349	16.643555	17.448751	25.488262	23.795008	22.691507	16.829287	31.863909	16.639702	24.455048	10.712583	29.163349
JAG1	23.564554	37.373096	29.05076	26.923292	28.827837	34.144325	11.344656	22.074072	20.027485	34.292988	26.971851	17.723787	30.827782	14.280799	12.034018	22.723183	16.989782	25.809887	35.972694	37.646584	35.469986	13.319717	26.26721	17.929169	21.273169	24.636465	24.0348	45.764832	18.215796	16.353853	17.495029	23.571079	7.253729	36.593803	20.637421	30.852186	8.542731	12.443948	29.555511
GSTK1	19.200535	17.985266	16.196968	26.716154	25.903276	26.43206	21.214081	17.344677	13.157201	34.87368	16.230152	16.355953	22.145792	16.695869	25.33466	29.627962	27.076675	23.167311	27.550987	24.893837	22.316696	25.349697	28.104225	13.309425	25.819372	26.94869	23.755264	34.658924	32.615433	19.820927	22.849031	21.379242	32.416637	22.981056	20.314667	23.320547	28.90683	37.5732	28.152079
CDC42	82.649818	8.574501	24.818085	16.035545	26.707134	67.204926	16.149036	29.463713	42.127499	36.617523	14.917912	15.748472	10.860723	14.102743	43.405537	24.021643	17.387852	48.907337	7.844451	10.732526	19.661922	29.663523	28.681383	0.674967	15.201603	9.695103	23.409817	12.481503	17.988997	11.192259	26.66132	22.609426	28.900883	27.221424	30.706717	33.67915	18.437754	0.770056	22.478399
ANP32B	40.696976	31.545601	27.825773	37.973614	36.65229	25.074657	32.285675	18.953571	29.140715	26.679846	16.881514	32.154408	23.938862	28.839043	24.240749	24.191235	23.220907	23.810305	20.95364	22.137684	18.093462	19.832205	25.709871	18.315319	26.496107	16.925957	21.912214	20.17643	18.112503	21.084501	34.182575	21.342583	23.605276	16.993509	17.270048	18.284796	18.441755	15.802322	18.427149
KIAA0100	31.130116	12.653507	21.213047	8.87819	21.452644	12.735967	16.33672	8.693588	3.768956	23.002741	15.144612	18.88718	24.096735	28.412701	15.011447	11.981371	15.289977	30.555071	18.994247	28.139214	24.768515	71.344109	31.418907	19.375952	16.997923	8.388301	14.514499	23.502625	15.161065	29.568317	48.978996	21.411097	58.051285	12.579915	23.204733	21.591337	19.164698	77.44648	34.066093
RPL13	7.419534	39.311138	19.098339	35.105518	25.611292	28.08943	35.279732	23.904707	24.607197	40.103722	27.158319	15.878923	18.967049	16.664913	27.397057	40.510265	29.123457	21.025085	12.186442	17.923796	17.502808	10.244964	21.201571	22.932478	27.312202	17.790415	17.525097	19.171524	19.820091	23.816547	22.151285	13.150149	29.084641	18.121984	30.456617	25.242586	20.584944	11.029829	65.380653
ANXA6	0	0	0	0	20.865089	33.453392	13.360874	62.260666	90.474266	0	41.685253	30.676634	44.59164	30.277475	17.90727	57.627197	48.849163	0	26.438808	9.451649	47.572075	112.109108	9.207343	0	0	0	0	62.337017	22.047472	43.878716	45.38229	0	49.479801	0	0	0	0	16.753117	0
YWHAE	40.310032	24.650227	39.755352	21.208841	24.680597	32.135994	40.557453	16.047033	30.13439	32.400936	35.70541	26.682251	17.306917	14.739592	23.841209	28.691856	23.504496	17.965269	25.076284	17.242102	18.542845	34.551876	24.033144	17.341862	26.182013	32.478096	12.402561	14.443776	21.252422	16.983047	29.198986	17.324289	24.862732	18.445478	24.732035	27.568333	18.874437	5.481069	18.850554
STAB1	10.914525	16.524906	13.773042	22.093161	14.95619	39.120914	11.065333	32.979862	19.635927	17.767485	23.578539	16.252542	17.209255	12.698095	6.022129	45.137894	20.24037	19.257072	26.688984	25.592375	22.808031	9.435242	32.96463	34.317032	22.304546	60.415783	27.313005	27.900417	37.981567	33.18792	10.902911	10.247569	24.540842	46.780964	23.227293	59.868248	10.347802	16.08148	13.070238
LRP10	14.266433	30.339754	19.198467	26.862471	37.994831	21.764948	34.023811	18.265324	29.871143	24.102415	24.612665	24.260572	16.709564	19.944929	21.779352	23.549028	20.015333	22.456749	14.607429	22.093615	23.698008	35.825447	17.994261	33.289028	25.200317	15.077106	31.891079	23.188606	27.474182	24.456753	33.609608	20.171873	24.345774	22.841114	22.256887	21.338024	23.289083	17.57366	24.418987
PCBP2	33.117271	36.579353	53.661205	18.562086	25.525547	17.094769	34.227814	14.994733	32.742722	19.052679	22.684624	22.280565	43.395493	27.718731	20.162901	26.316168	12.862539	16.995216	20.772728	16.778111	15.320314	33.567696	33.076656	43.952301	28.729252	19.990211	29.22514	15.567834	11.671439	15.863609	26.352242	13.336782	10.433873	21.00713	22.693695	17.990309	11.50753	16.35108	32.171089
CHP1	53.911854	43.627823	34.68185	25.278793	42.301929	29.429779	40.038902	16.37817	15.538928	34.696705	34.509159	4.484268	24.498587	33.298088	26.06846	20.523413	19.978661	15.643378	13.464585	24.759665	4.16407	36.929115	19.748125	23.742741	26.195097	15.092634	17.588221	20.096273	22.06811	16.67222	24.440887	25.636374	18.293318	13.024515	19.238226	15.911257	14.560657	7.396534	39.934025
ECE1	11.855056	19.457897	12.683008	25.789465	20.001186	14.16033	30.300598	9.908006	25.876108	29.917961	11.394431	26.36404	24.182583	16.196613	14.598086	23.046408	22.473768	15.338335	14.400973	20.296751	56.394176	9.132262	36.193989	15.736287	33.304447	22.252663	23.187943	56.659168	28.802649	30.637402	42.559719	23.662014	14.55926	27.473682	10.199121	30.737673	18.693785	22.270903	41.374241
PRKAR1A	47.687485	34.39204	34.251976	26.713783	29.948971	29.409889	30.279566	27.380369	33.23748	35.271481	27.696856	32.708164	29.21913	31.410891	33.888512	30.572208	21.328983	28.813227	19.894577	25.755486	2.520941	49.973793	19.203392	16.118046	16.82637	15.480954	16.333677	5.094323	2.781648	16.506567	18.071207	22.404461	20.510769	21.266975	16.375504	19.166891	15.878049	10.73642	16.808569
SAMHD1	18.457579	14.657104	22.158064	13.250813	17.930418	33.445969	11.692127	17.525372	26.466679	11.695677	19.340914	33.173454	23.459255	22.146372	10.010889	30.029461	44.735329	31.76865	34.041531	42.441944	28.554291	13.306232	27.369553	20.912079	16.867485	23.902893	32.992714	30.702347	43.514313	30.028658	21.437229	11.613888	33.909924	35.173954	27.72897	26.437006	9.630106	7.358996	11.241022
DNAJA1	30.858858	22.608585	30.124592	23.3599	18.555466	23.693996	28.391731	15.315514	16.342785	19.857704	17.212353	24.43471	22.088966	52.548592	30.188255	30.505638	22.424328	21.593225	37.046169	20.978685	26.082468	23.644445	24.017254	26.382626	24.024208	15.576654	25.363539	23.742186	19.078512	23.699108	25.261663	26.598814	26.120752	20.059483	29.863836	15.457183	21.008228	8.085935	17.544762
TMA7	32.971024	33.447639	46.782101	42.808704	26.591463	33.19532	41.562523	26.192066	20.712946	22.993204	21.647364	20.311771	16.785984	14.822263	10.553755	21.350046	25.443451	15.427794	17.723696	22.805218	30.056429	41.042488	16.255035	17.962036	21.59355	10.156772	27.473438	25.165606	19.18119	17.567337	34.720436	30.596922	24.274683	11.500535	13.157626	18.265865	17.572639	5.440557	31.215237
PPT1	25.764055	21.871925	21.246075	22.333181	18.626219	19.456039	26.605253	14.506627	20.912764	22.775642	18.477619	32.490574	20.368031	47.37027	21.490641	23.559805	21.881224	21.675323	15.251769	23.248465	31.974661	31.975796	25.518953	26.344715	23.310938	13.414737	32.704792	23.367981	30.723616	22.860615	20.690506	24.621582	20.125856	14.835073	21.843584	19.982862	20.048363	3.892676	58.232121
C1QA	7.318453	13.719763	15.724711	14.142175	19.726141	34.029579	6.229	29.973553	24.462807	11.350489	32.97102	23.22098	13.697452	16.098774	5.056537	39.1012	54.94265	14.799188	14.26297	30.793507	18.943815	15.283408	16.963974	36.524014	12.893816	15.179873	28.162819	26.192766	50.054493	50.324238	27.404638	16.560659	52.222866	13.43252	36.93924	25.247087	21.075676	9.922656	30.499249
SLC38A2	46.769421	41.217598	43.475121	45.855278	37.239017	31.669559	26.952194	23.194122	20.769964	48.104771	33.899254	16.677504	19.876337	23.79948	31.176479	26.811029	18.472277	21.632336	19.125635	22.785671	16.657263	10.979856	19.058756	15.625191	20.880894	26.229233	17.275393	14.820523	21.053949	18.793167	10.641745	15.581875	13.140713	21.049274	15.751099	21.889837	18.926895	4.021435	21.089067
RAB25	27.596228	54.809147	37.592411	43.476994	68.441315	34.076046	45.703251	0.103321	0.199261	54.716232	24.830788	19.355583	17.383221	21.149687	16.590452	10.152887	9.885304	8.185596	3.573576	21.91692	14.560498	51.317486	22.974792	15.197557	31.988106	2.905357	15.345501	19.494394	11.813218	19.724627	47.042442	24.486164	24.740026	1.578865	23.238745	4.701143	26.442423	17.707239	25.464996
HSD17B10	18.35054	35.680477	30.401041	39.172882	29.650206	22.270121	32.81181	12.491243	16.411201	39.799129	21.397106	25.202494	17.256578	20.383921	16.057858	27.59008	27.500452	17.979313	10.101551	20.000935	26.556358	23.065662	21.2948	17.385828	20.386904	13.889441	20.760611	33.674911	17.658667	34.530624	25.014261	21.525791	23.119518	17.113113	41.683254	13.736348	28.550552	5.226695	33.769764
ARF5	35.416862	51.894009	21.644184	30.37888	45.135086	19.601423	31.016235	14.083587	12.574499	34.208096	28.112513	33.883423	24.183878	20.161758	21.068699	24.401884	16.175997	19.398718	15.512407	23.752329	15.799067	28.481964	28.471622	12.412313	17.220999	10.301946	14.972684	19.255968	14.158204	20.936632	33.311577	24.866848	29.361158	17.176842	37.856102	8.476443	18.524517	4.502749	39.59465
GM2A	41.427799	55.464787	58.271965	41.575493	55.607059	41.429371	29.173014	15.188588	16.486605	34.719593	26.69747	36.424271	25.372215	13.020029	12.608674	16.675419	25.692745	20.910959	11.713553	17.377985	14.529926	16.076017	12.084986	16.609436	15.287905	24.045862	17.168865	20.431211	22.363312	29.44673	22.545652	10.092844	18.836899	16.116142	17.363914	11.63766	21.29364	4.384353	11.59321
SCAND1	6.870259	29.025293	13.699134	26.118053	19.563419	20.375662	27.199362	13.795141	9.939342	29.98871	15.590664	25.181633	21.426437	49.296925	15.605442	24.9771	28.086956	17.273935	8.148331	28.670954	18.872768	32.0555	7.956155	24.360075	23.06781	23.208824	21.723562	32.1572	23.937611	20.505112	28.603691	35.004074	9.990422	20.737215	34.470612	16.887991	10.096401	50.673977	51.108631
MTPN	39.346149	35.631245	31.664589	32.462322	32.022217	27.80744	28.377979	22.129744	21.293673	32.904438	27.324759	23.259197	24.194078	19.754677	21.245661	25.79092	22.83704	21.256584	18.208469	23.247974	22.037979	21.298019	21.845432	22.599812	18.534885	17.606873	23.726215	21.77993	21.396206	18.351803	24.370886	17.182726	23.271576	22.87451	22.654787	16.409729	19.433218	11.767876	18.27103
HIST1H2AK	16.208549	39.172783	21.646696	45.025589	28.905619	17.929907	39.373093	15.573725	9.046003	23.711908	16.19079	23.286032	17.333958	43.053749	9.101521	16.785236	17.89749	17.465895	4.389642	25.51581	40.78154	21.555151	18.878103	15.608423	16.97505	9.855795	24.59927	12.45048	18.969904	28.963198	28.976549	24.667551	63.280769	13.434201	35.809162	8.281188	41.301788	22.961357	20.454632
NUFIP2	25.205029	14.899308	21.098957	13.048758	15.646628	13.175476	13.798503	11.181322	11.658276	15.703868	12.729013	48.740841	19.156748	30.185804	16.279963	98.227791	11.177263	28.593861	14.490616	29.589596	33.707077	15.132021	15.552711	22.64893	129.48558	9.026645	15.932579	13.930968	10.543994	19.938711	16.912697	6.699789	42.292549	10.859961	12.533819	14.916042	23.233213	20.138245	16.279247
MYL6	14.16708	18.710762	27.793621	29.532063	21.491392	23.808945	25.228346	28.06053	82.349655	18.324594	12.550593	12.888322	5.89385	29.436262	25.441769	39.155392	8.178054	7.396525	12.75003	31.386782	20.172318	32.495186	18.656681	16.192598	29.960869	12.330647	25.343592	18.476469	19.856497	35.388668	13.133244	22.975597	17.98205	33.842209	27.756874	21.478888	42.829662	10.179596	18.988663
SMG5	15.974804	16.365271	18.658894	17.374979	19.912739	14.377104	20.640017	11.252093	13.707994	22.854771	12.042399	37.15369	19.351845	21.169001	18.645657	23.180344	19.189816	18.183666	18.851946	26.784616	16.743507	26.307846	34.021339	21.284449	25.835661	19.186451	22.675154	25.04077	19.806204	21.332163	38.13876	22.86964	30.450415	18.130949	26.223518	17.455395	46.603584	67.919502	26.625551
EID1	29.41708	21.591595	23.628317	23.456499	19.617119	29.277916	21.882622	38.769199	57.490051	16.742981	28.52536	21.902874	22.941055	23.251099	27.096947	27.574617	21.959566	27.100283	18.508005	21.450653	24.063272	33.335903	22.886703	22.712809	17.962231	13.745978	20.407297	18.124325	23.338215	16.184269	26.152338	22.30912	24.406462	25.400608	15.493643	21.359028	9.372089	10.91828	21.382572
TOMM20	34.188568	26.07567	29.704556	24.298483	27.908022	27.51499	31.207977	18.975613	32.398624	38.76635	26.027615	29.022326	19.296453	26.25102	40.346581	31.108818	19.357033	21.366081	13.508286	24.30204	17.467274	25.458048	21.677641	25.928688	23.132071	11.935841	22.610056	19.018333	16.980461	17.353634	15.74559	25.516466	27.85565	14.664016	17.05958	16.733625	14.778746	7.555315	28.022646
ELOVL5	52.691803	17.460535	18.898518	5.74319	16.948063	16.560101	36.546432	8.43481	9.69223	34.2365	11.800327	16.223137	19.378809	41.82991	38.598515	24.903585	20.701054	18.768892	14.569259	24.477192	15.571377	30.263987	27.054634	17.26335	13.076063	14.197629	24.854391	44.640549	24.279118	17.420095	36.511009	22.028891	17.912832	19.88348	23.94105	9.559332	26.276217	7.970407	68.739212
AP2B1	16.789183	23.578388	35.98801	32.680012	34.566093	19.329268	36.994545	16.709803	20.887064	22.33831	20.503132	17.844601	20.98131	25.049517	29.783953	19.689598	24.443113	20.343718	19.229416	22.327934	16.570713	54.798683	17.839077	22.162598	16.799858	14.961508	8.07597	21.160048	16.75902	15.802337	32.587223	7.402784	11.878422	16.546705	45.413357	16.151783	64.561714	12.92679	17.353821
USP22	62.08012	10.722278	40.845688	5.681449	39.214069	36.957798	13.68217	9.99819	35.572495	8.494461	42.835629	32.030369	5.280142	15.514241	6.437499	9.054955	4.557832	35.806564	3.673283	37.066933	7.298968	41.990681	36.109699	33.26997	43.378407	33.855553	36.197193	6.634168	8.124185	30.268436	48.670773	39.638981	5.508605	37.270462	8.888854	4.93485	8.854584	7.06861	16.085583
BLOC1S5TXNDC5	77.045036	0	0	28.330658	36.596012	0.007981	54.995926	69.180458	22.533863	39.827438	0	27.697544	0	0	25.854834	44.786186	54.721313	33.836803	0	30.675037	48.547554	0	0	0	0	0.584929	47.229427	0	0	39.695736	53.024803	19.953213	0	0	55.149929	35.840527	58.422573	1.720054	0
ANXA5	25.66581	25.347845	32.293819	31.402422	20.675364	35.22493	16.901838	35.936279	43.766869	15.906035	36.62751	39.310604	26.266682	17.216162	22.284857	34.831551	23.114391	30.048264	9.403142	23.534958	14.745009	25.155533	13.932635	24.045074	21.502163	16.375849	23.059917	17.522152	20.290829	24.481791	29.220133	5.769461	19.310661	13.437958	30.110611	19.571032	17.111563	5.776964	18.943024
SRSF1	3.676007	7.041147	14.616212	17.214882	11.826763	13.140171	47.316795	15.887019	11.936911	15.447869	11.997685	19.18614	10.5182	26.032881	28.842098	23.803438	14.355426	38.998196	35.243046	32.433327	2.079582	10.639522	14.736386	13.062728	26.191057	17.991259	36.869225	10.382146	22.890415	15.936491	34.124977	17.252588	110.385139	20.759657	25.25946	21.263126	38.512348	29.635763	37.706493
COPE	13.883096	35.736813	28.796013	32.172001	26.887741	31.499399	29.416138	16.091415	11.704547	39.589886	20.556034	18.117367	20.995756	20.049723	12.859098	23.725481	25.309158	17.340044	8.059674	18.077868	20.336798	21.03635	13.53973	23.4482	29.367147	13.722364	24.441118	24.449219	21.161659	41.242481	33.136818	26.696609	25.440697	17.710472	25.857008	18.508106	18.400993	16.630356	37.856476
EIF3G	18.833767	26.722342	26.523712	38.009705	32.077885	28.77882	32.389492	23.473444	32.781372	21.532579	34.29747	9.884528	21.501501	19.551527	25.541418	28.211845	23.386999	27.194435	19.838428	20.191296	26.497189	9.206513	24.032488	22.19318	32.772373	11.55519	24.680756	25.09494	21.736467	21.379562	32.098885	25.427364	30.243139	14.717553	16.453058	15.183258	12.83773	4.017124	22.393312
SARS	29.070608	37.466175	33.56332	29.364437	39.337399	25.374752	30.486006	18.043558	23.966085	29.556112	26.075603	21.55887	17.424831	21.999752	22.245352	22.721111	22.614239	19.529629	18.123484	24.073418	25.402491	18.197495	22.093084	20.899788	23.58317	13.816715	20.487179	19.554836	17.503365	21.533869	29.117023	17.739084	19.063814	19.801022	17.326847	14.757771	21.021612	14.04316	32.723789
HIST1H2AD	25.468731	63.921684	32.412834	19.346609	89.647408	12.359744	52.029781	5.759778	1.639834	15.777046	6.627523	19.211491	1.578537	42.863167	1.219238	3.533954	10.974625	2.907774	4.896858	5.569037	25.659269	28.631845	10.448185	7.00869	15.79089	8.865395	3.081723	11.309622	6.005883	19.51499	31.79068	57.341267	130.761078	1.627607	40.607986	22.285498	44.042358	15.737082	2.911953
SF3A2	12.580991	21.761364	18.529325	26.965685	26.688658	17.876661	26.031206	16.055696	18.870781	21.525347	16.092325	16.791315	27.901684	23.963383	22.491632	14.404766	23.16674	20.377533	21.636133	23.600193	22.467716	18.565203	17.919321	16.942568	22.855473	15.159534	22.955873	21.44636	18.565392	24.881638	29.997688	34.391205	28.841709	25.565676	25.220671	18.867077	33.406036	58.902946	26.507593
MSL1	28.407072	10.136813	10.916928	10.579988	11.504934	10.058852	9.959591	12.419214	8.784268	9.564698	8.436852	10.293415	5.867963	110.869987	12.294781	132.365875	61.860081	10.25371	10.09878	31.997461	55.262112	60.501476	15.447688	40.180161	11.193518	6.389614	41.334236	20.437777	7.461815	5.094739	34.346344	25.873079	4.969137	6.988848	6.926418	17.089128	2.960928	14.36822	6.920426
ADAMTS2	5.456429	6.794709	6.799566	9.738769	3.940295	34.028717	3.774427	64.847031	8.551155	4.680081	83.257965	16.188484	18.959379	14.28996	2.842124	40.543446	15.807599	22.247742	10.286111	20.221514	22.69594	17.556835	17.330162	54.382511	8.502541	48.677372	14.358105	22.987581	22.213892	54.052299	9.397945	6.330027	17.956188	34.398403	35.211056	37.130917	24.134544	20.250668	37.87117
TXNDC5	24.35533	28.1527	62.78661	20.081083	12.079473	20.196421	21.062708	19.535551	7.114513	10.864079	21.210688	11.145598	31.116577	25.102993	7.222869	15.504978	34.103706	12.292795	22.313999	18.137461	14.804925	22.465527	24.324511	23.393829	36.640148	16.287119	15.561289	22.380417	41.781857	40.662712	29.527493	8.481775	37.016178	57.624458	21.139299	11.276065	16.181681	9.667037	23.463171
CAPZA1	27.426666	41.49157	26.041676	39.511936	38.286575	37.28928	36.596386	20.511904	10.728642	36.00605	28.040449	18.801708	23.76713	30.444561	21.979874	26.042686	27.665144	27.320526	24.06551	22.688007	26.526928	12.28721	22.324934	17.291729	15.893208	10.672652	16.951471	13.427798	18.959238	28.939278	14.419114	14.263345	19.80208	17.240889	16.881018	16.817326	22.170296	7.480449	19.633417
NOTCH1	11.089321	25.131451	17.966766	29.336235	20.402485	30.982599	14.936098	18.650843	21.856707	30.098991	23.279974	15.67517	25.139309	13.83766	12.657767	19.954174	20.894974	22.221113	32.175526	19.105585	20.995239	13.241292	28.464182	25.509335	21.489786	33.588997	26.062332	33.104946	19.273922	22.866308	19.409773	15.498337	39.210312	35.175262	30.638056	26.277149	20.128328	21.386131	18.596786
ALKBH5	21.620749	33.027012	28.063143	22.906815	18.079817	28.82954	21.306982	25.16044	39.911938	29.593029	27.029301	20.453533	16.144127	29.1359	29.395117	30.137758	16.697212	21.060307	20.280514	17.959175	23.672766	24.913685	21.384609	22.169941	21.936909	16.845774	18.795416	22.411964	22.62421	20.126879	20.634226	17.801008	24.756023	23.835167	26.345768	22.074371	17.772083	9.622898	20.722219
SF3B6	52.321064	29.965954	40.224403	41.803047	25.06461	25.837723	32.162987	16.591627	22.556768	21.973106	17.598352	28.571693	18.587408	21.591856	27.917456	18.757563	24.610168	21.828413	11.912599	21.680613	18.398039	30.881275	20.998243	14.132317	36.261131	8.440168	24.319166	21.258665	18.735788	22.235374	31.025049	20.07683	26.363745	12.090079	17.733274	11.178142	15.857777	4.926369	16.852425
FAM83H	22.326323	35.131161	21.700455	32.849426	38.558479	18.279835	40.113598	0.633088	0.42018	38.81863	12.527832	13.457305	24.565748	22.295088	15.2939	17.266335	14.889451	10.752007	2.1217	28.134069	19.089779	35.289776	47.164169	17.385004	17.698687	5.428361	15.263239	41.582123	16.303886	22.245193	28.043064	56.822109	15.296993	12.171586	23.713181	8.327845	29.521528	52.86607	17.726892
DCN	10.505243	16.247938	11.049642	15.959801	21.877785	42.947285	5.669993	82.6819	71.739571	11.866771	52.36623	10.027658	12.650232	17.370558	21.894762	36.215454	16.174072	38.896278	12.544092	32.03981	31.792599	7.530568	27.212234	36.896084	16.089678	22.293974	12.142944	13.925632	21.297138	28.970507	7.753447	5.955058	12.660676	29.317539	18.694778	35.632023	5.154433	2.201299	15.786553
CEBPD	28.713776	42.020123	30.719921	24.552837	37.97588	22.48542	26.33584	10.891551	9.945885	27.964193	14.086363	15.892013	22.238432	10.027613	34.69355	17.579681	18.737938	16.305941	17.399004	37.95686	24.952091	10.805752	26.812866	15.145978	23.704737	39.0909	12.773612	32.232895	31.275476	18.170801	22.917093	15.944325	11.914552	22.501293	11.564183	20.358992	30.452028	34.059357	20.437504
SUN2	4.581117	9.814768	17.795074	11.754019	26.417219	18.382128	17.72286	20.137217	48.427711	25.811613	13.253201	8.298126	23.480368	23.354986	35.924271	18.036999	7.684615	11.090749	8.291234	29.750515	33.975601	12.744477	24.358664	20.820137	12.130547	20.643661	30.320915	37.495251	26.671471	31.641239	33.551365	22.682667	43.933598	38.494141	29.771942	17.654369	20.20273	24.009415	28.845562
COL14A1	10.924625	12.659027	7.852418	7.648623	6.858326	46.693756	1.436797	82.092537	30.270607	2.046788	129.946777	6.686889	21.559175	10.983681	15.179019	49.432915	25.194475	46.24926	34.630672	23.474318	57.772545	4.309343	39.462109	1.033244	17.52412	18.680304	5.379117	14.513772	12.634804	5.581069	19.855448	13.718946	2.418143	63.779999	2.613551	31.512604	0.660491	0.034175	5.909244
LRIG1	16.989698	20.902975	20.167803	16.056433	27.281305	21.6259	31.841686	13.603768	31.105698	16.044193	21.136185	22.580999	12.365416	19.064291	59.741066	19.556005	23.124271	21.003288	21.847107	22.153404	28.766924	14.980974	19.96393	15.151636	35.921757	24.039318	19.68663	36.341648	21.533091	14.830197	28.908302	48.039703	11.67449	12.668921	16.725718	20.068287	25.518965	11.7048	23.699463
PRRC2A	14.871999	26.656511	18.022539	16.187946	19.229628	17.070618	22.81954	15.610983	20.748667	18.691704	21.394997	34.477978	28.175468	26.654293	24.287666	21.715628	19.717272	15.668095	12.888734	25.45719	12.739215	3.086218	26.485561	25.315439	27.390505	15.315677	21.334234	17.875765	23.0744	20.203505	50.329407	24.989498	37.996162	20.254955	39.923176	18.113241	33.127693	33.441948	16.796177
CILP	2.650928	11.061142	6.584945	8.952557	31.110064	26.940441	1.406902	149.655182	98.825256	16.649837	26.851437	5.779977	24.438511	24.604843	1.606247	16.231447	24.844982	17.213463	19.755611	14.430004	18.441805	8.085389	17.146301	5.626334	13.097504	22.067413	56.204254	15.115483	13.270756	22.907211	5.310923	4.397111	35.59993	64.456306	11.888448	24.881201	9.369577	3.548624	6.211027
IGKV230	8.239642	2.99728	28.284626	0	9.035212	0.102896	26.564816	0.869064	0	1.007306	0.313975	8.759148	21.649588	19.338217	49.794235	7.581125	26.551624	22.845814	13.314507	25.263651	72.287849	2.007797	14.206653	0.80101	13.817606	0.092352	11.419806	17.244225	26.671076	246.319305	7.150416	6.797948	126.961212	36.591328	7.524847	15.502272	1.36243	1.525515	6.131988
HM13	18.84219	0	29.708668	20.206818	18.44421	16.754009	0	18.494953	12.698767	23.898647	26.305454	28.053398	49.388531	45.981438	1.309307	32.191719	33.467552	29.313686	0	46.627312	28.039345	51.88707	20.470877	42.146854	29.478149	28.052134	39.277054	30.452829	15.841555	0	61.723206	5.563186	0	5.46785	38.284374	0	0	0	38.285557
BTG1	32.498486	33.338234	35.501022	29.449896	33.493481	27.859791	25.603924	17.070892	19.709881	26.878357	22.113503	9.751253	15.771029	17.773619	45.510666	20.209473	34.373322	21.664347	27.833118	31.999569	22.476315	8.126197	17.697092	10.599077	25.322853	25.123001	20.813875	23.604797	32.290054	14.840845	17.713375	15.709711	23.627764	26.494148	16.230814	14.102882	14.316935	9.454532	19.264883
VDAC1	28.993616	46.262924	37.86158	33.018997	37.822338	34.285015	23.378408	12.565053	17.941734	25.143696	28.189781	25.655735	23.109175	15.769323	18.445969	25.27449	19.693611	17.40329	8.957997	15.260203	26.125259	43.345402	15.412002	16.082867	17.070015	14.308833	16.442947	23.008339	16.142483	13.151754	31.59973	28.37982	21.748184	10.455037	22.172401	13.989102	31.99757	5.294799	23.380833
XRN2	28.652943	28.09363	34.342979	23.853708	21.387699	21.775803	22.364967	15.767458	17.754492	21.794369	18.770191	31.846626	20.682318	37.330559	27.627846	23.268967	19.202013	24.43969	17.862635	22.940353	26.779072	24.98665	22.171858	15.221252	16.48562	13.332721	21.034807	21.271381	20.656918	20.502207	38.349907	24.513189	18.627182	16.878559	23.714979	16.286373	18.621628	13.791903	30.11537
NDST1	16.712475	29.078238	16.544296	19.848698	30.635489	26.58979	29.007328	23.376303	14.723869	28.189837	25.266787	24.286114	32.052521	12.065341	35.778797	22.625546	15.669111	22.572598	19.163921	18.163902	26.026672	44.753113	20.956964	15.774713	23.073017	17.876068	15.677744	29.629309	18.174318	19.012869	19.756977	28.548271	18.532257	20.754627	18.742374	22.827873	28.838264	19.047327	12.504074
STAC2	4.068468	6.223733	1.398045	0.358036	3.393762	6.493029	0.334687	0.531472	3.132223	2.887945	3.584838	84.110397	0.15783	0.053608	87.157928	3.097738	0.953644	3.09543	16.099167	0.57033	6.950403	1.776016	6.097333	0.039577	7.846113	1.160826	0.638416	1.824299	17.276752	29.10285	13.751531	1.668994	0.644651	1.039608	32.780098	0.874493	530.624023	0.125366	0.933788
SMARCD2	14.402356	24.551676	17.969549	17.980057	25.056284	13.889546	44.595684	8.21627	10.877607	23.923014	4.904705	13.092163	17.412306	36.698929	14.690613	14.036207	18.637758	15.475658	22.913723	20.30125	15.334599	29.511965	6.37017	14.551358	16.929609	11.571552	18.135344	24.269918	23.391218	165.308243	34.356518	21.706528	33.416264	6.218426	21.84333	13.399467	24.673912	6.042486	15.747122
PTGFRN	16.922312	30.812874	24.091749	25.888567	20.033394	29.41643	22.200386	30.547989	26.463993	23.620602	39.432621	28.248154	21.301136	12.120965	14.902361	18.845398	16.333712	21.954693	12.553115	29.0061	31.966957	16.874418	23.988085	35.344475	12.863933	21.259325	24.502014	25.649424	15.886481	23.789715	20.57909	11.203538	12.208505	24.29567	44.384102	21.732595	14.93501	11.942998	24.217924
MYADM	6.685133	27.123714	1.375181	1.891411	25.101309	34.50415	16.399731	45.799267	61.672878	45.189625	37.235889	2.623407	54.646481	9.70225	5.118187	44.455154	6.766276	37.673157	25.366535	3.735867	10.176841	47.720196	1.402903	46.103531	28.490398	72.804764	2.868163	5.282386	9.533051	5.964127	3.006122	37.703041	3.044635	47.123577	5.879072	52.883801	2.703899	3.059503	3.179775
RAD21	31.479609	22.04932	24.535671	24.84833	23.774172	20.620434	23.885637	14.538446	20.666996	19.410122	16.438053	28.793297	14.334849	42.257881	26.966463	18.750759	29.243793	20.317583	14.963302	22.743258	28.478828	14.74323	32.467888	14.938008	19.458841	24.076715	18.069868	26.349119	17.503981	18.329954	17.936518	36.441631	25.576887	17.033297	20.079855	10.674448	14.765331	14.078927	50.088543
HNRNPUL2	27.197773	23.647184	24.455902	23.426254	28.364494	24.354063	19.956314	18.640245	27.000357	24.494495	22.840298	24.968054	24.297646	24.458666	26.167028	19.017656	22.383162	23.471073	20.784679	22.641493	25.110792	24.077202	20.990902	17.409477	24.816584	19.454615	19.22735	23.393147	23.146435	20.633766	31.595173	21.796204	23.293108	20.639669	19.647673	19.844242	19.96899	18.86031	14.601102
SLC12A2	26.328739	33.845356	78.870026	16.013117	26.086567	21.172003	34.133419	3.220039	0	11.189145	14.376252	21.445732	12.428551	48.998508	78.989479	59.790367	11.215248	32.82296	0	23.354984	26.152512	26.163607	13.541749	18.951054	26.059214	0	0	25.042578	9.495648	0	27.418182	81.671745	3.981796	7.419078	21.017168	19.079226	9.657944	0	10.382363
DCD	129.251694	120.910278	29.021397	3.63179	149.413879	134.977234	0	0	1.318255	120.203102	130.212708	0.29219	0	0	0	1.149744	9.585681	0	0	0	2.581404	0	5.260659	0	14.539582	0	14.417748	0	0	0.242118	12.520219	0	0	0.333316	0	0	0	0	0
CDK12	13.34446	6.94141	7.825472	5.67669	7.505592	5.061484	7.951261	3.738429	4.799307	9.743588	6.874855	93.501862	14.935572	16.953215	8.964815	41.239853	5.777225	20.843637	16.91803	5.133999	31.193722	15.888541	96.441719	28.945871	9.397697	8.782746	49.627132	8.687918	16.375692	6.2233	49.170998	7.731664	5.818746	6.796323	55.705223	31.626139	130.944031	9.219577	7.520332
FKBP4	24.275772	33.554073	23.302427	17.481487	22.413887	13.469798	26.598951	4.795674	8.53561	32.072495	14.7363	16.55127	30.674196	20.623775	20.752653	34.427532	18.682886	13.49723	10.695421	24.896154	18.577951	82.146774	16.281816	20.408285	27.318111	7.030082	24.232111	23.58898	12.473785	17.319538	36.81501	22.041849	26.965879	7.649966	14.178063	13.467042	34.984554	33.094692	28.317286
CD93	17.518545	22.037632	27.400282	20.029461	14.070033	37.367691	11.831036	38.709591	20.471493	12.096523	22.076103	19.18516	31.867367	17.261597	11.720938	24.654369	18.58066	31.578188	45.151329	22.215197	26.673719	11.551657	30.460779	19.532755	26.945011	40.10445	20.6371	32.133217	22.756136	17.727095	15.593819	14.157834	11.802251	40.204975	16.693604	35.469952	7.771873	7.00606	15.290465
COMP	2.796873	24.509443	22.716404	9.893423	11.510198	12.910408	4.065495	2.658886	0.643464	22.625326	72.061867	11.685385	42.011078	14.612283	0.050305	12.073522	3.683882	25.930298	12.878096	36.667774	11.695375	17.938931	21.77364	114.598579	10.158154	22.236967	13.426259	12.827792	11.359141	51.478725	26.254181	24.090046	20.90806	19.433899	14.871336	15.889497	55.404343	36.340046	30.068453
STARD7	25.202494	28.9291	24.051941	21.659042	24.030926	22.452272	26.246668	16.219065	21.364029	26.138742	14.006554	19.524864	19.937893	24.886599	21.686726	26.062126	26.704899	16.914814	15.410486	20.178722	20.128811	13.319774	24.093023	15.133765	21.718744	14.790719	20.543785	20.311121	22.227463	20.455584	23.735674	24.201576	87.863731	18.384563	26.855654	17.269733	13.027925	12.039948	18.420301
MYDGF	20.568523	22.198717	31.025299	32.637981	16.847097	18.066429	31.914492	17.254944	10.409577	14.621823	21.430132	16.495445	27.04147	17.553276	12.342382	26.936468	23.222416	13.351976	9.692835	20.691048	22.201223	19.593716	17.038748	33.078754	31.950546	16.675615	25.036425	23.115648	28.994225	43.289692	31.648081	17.661295	28.385523	18.999311	26.024506	17.190025	24.159098	13.639037	32.43177
RARRES2	8.291535	7.515851	11.971011	6.756881	6.663129	23.280552	3.479159	26.809231	9.293671	2.195944	13.768678	6.001508	10.982173	20.772058	4.027337	27.303875	23.095631	30.780516	16.056959	19.5951	34.733322	18.231312	37.288895	103.150131	11.030357	39.869122	40.187977	17.557749	21.433481	48.514568	10.503515	6.505771	16.80724	46.219471	38.845314	31.820978	13.628914	34.900826	23.975676
LBH	13.337716	16.977388	17.532167	22.742447	21.292105	22.629723	7.331516	21.849289	6.37832	23.642263	24.592377	16.394381	24.49144	14.707425	19.049473	17.122309	26.250292	25.006084	31.313168	30.593794	32.459087	14.16691	26.119825	26.69503	20.633041	14.304555	28.95525	37.457287	30.370945	16.940413	26.23922	35.346165	25.27202	47.79052	26.291668	26.788799	12.535548	2.964021	19.045229
IL13RA1	33.310696	27.107044	21.492506	17.334488	15.733844	22.117762	17.513357	11.802552	12.047352	26.942316	17.215143	27.482384	27.801445	30.268209	22.701506	28.562654	18.451637	20.997766	14.875998	31.741592	27.185163	21.95862	25.715788	19.728794	24.04854	14.397507	29.845907	23.741589	20.856577	23.788336	27.575516	24.360859	13.34481	13.170332	28.745777	15.163278	33.128582	6.385689	34.58902
OS9	26.192366	22.269566	26.018944	25.627705	26.565166	24.481764	23.184429	26.179436	25.914137	23.022627	25.283556	18.828611	23.732786	22.052406	21.380941	29.854582	42.915413	16.142519	13.828272	22.257154	21.296448	23.631649	19.53343	23.017092	14.095113	19.615303	14.269139	22.08906	22.53356	26.92795	23.821396	19.25182	19.612883	16.065605	27.49156	21.015316	20.293777	7.717546	23.2432
F13A1	30.858494	48.531685	36.772972	24.469444	30.538498	41.106396	12.039035	45.321007	46.819283	17.685844	43.800728	13.020657	12.206284	15.607464	6.534285	15.923913	20.353111	17.614882	18.634867	25.504061	19.939209	6.625063	32.286095	59.926399	11.162519	9.035417	22.432039	8.959494	25.930792	32.994034	9.377801	5.008617	11.660517	27.860363	11.031457	23.142204	5.136942	4.428285	19.187994
NCOR2	11.196118	14.779866	10.382903	16.766129	19.078819	21.195517	22.397436	16.724857	18.047829	20.946646	22.016396	20.067724	24.043344	26.268011	22.00028	19.702776	17.124866	19.033266	20.216959	22.019831	33.505009	27.891766	20.719152	34.767559	17.275921	21.069164	19.823071	15.277324	23.258074	26.615313	31.091265	22.919132	25.55492	24.190479	26.070738	23.266096	28.908022	36.306435	26.687645
KCTD12	23.360418	20.43878	15.177665	14.570986	20.734455	30.785307	7.391511	37.194569	41.414471	15.892099	28.636713	20.016537	25.263262	18.276566	21.54143	25.114592	28.559917	35.564308	42.811337	32.33651	21.220058	10.640689	22.214518	20.892036	24.612396	19.668108	26.343786	21.519163	26.566069	19.079332	17.648195	7.138194	21.628317	30.837004	16.701401	33.306347	6.442409	6.829744	9.538827
DDX3X	0	42.505451	46.92926	39.976692	37.618431	0	32.380253	16.497637	0	0	30.773502	31.935278	39.425442	25.542362	58.25563	37.928352	33.218952	0	0	22.94243	31.327677	27.139467	19.022104	0	28.284948	33.481594	28.648487	29.125494	0	0	26.202576	0	22.024048	34.456299	28.33346	28.462603	30.814714	4.475605	0
HSPD1	11.121202	38.926304	42.819897	33.527153	32.52829	23.339184	42.285355	12.640508	19.822294	36.671944	19.091785	30.520283	25.248529	42.650936	30.974957	32.03331	27.814764	19.938089	18.34782	15.60786	22.655746	37.44648	0	0	5.22519	9.244634	11.532474	39.214294	0.053089	22.256262	27.222265	3.306926	17.911697	6.807146	23.374561	44.022003	15.889079	0	25.594881
KPNA2	26.50864	28.827993	31.63763	27.903778	25.041578	17.849287	40.513447	9.148607	6.947928	22.480364	10.208389	36.152466	29.999746	56.087303	7.130219	18.914305	17.118483	17.677107	9.731446	21.406507	11.896885	23.467957	12.572835	10.525317	19.809078	8.522702	11.424676	21.250681	12.220448	71.851234	33.736629	27.079996	35.97823	11.31913	21.50596	8.512112	33.479603	4.994605	26.133417
CNN1	5.945841	7.300296	2.010008	16.045826	50.087368	48.397705	0.798334	52.678196	215.195816	20.442789	21.807602	11.979903	18.278639	8.23737	47.169598	16.02536	11.747042	5.07528	5.7539	14.282176	15.307688	9.814507	17.20513	9.000508	17.794733	6.109799	9.626255	20.582861	16.320629	11.078893	23.674204	17.374907	3.045857	29.49156	7.078199	46.971748	5.692925	3.761975	18.224474
SLC39A6	25.07357	40.832287	16.844889	38.687222	21.93425	18.753704	20.288809	6.280937	7.176389	42.046627	20.016661	21.361906	15.231833	13.74042	49.547695	16.540257	13.494098	17.007832	5.368239	42.145817	20.138866	43.081589	25.351984	12.141171	19.185438	6.570782	17.23497	26.576807	19.099426	17.849346	28.017139	69.13047	9.543612	8.787385	13.412717	13.949878	22.664083	14.793077	26.786728
ERP29	25.355438	24.7185	26.265211	33.622131	25.958784	17.22057	21.909283	17.909733	8.478721	12.064743	24.246027	16.826574	20.709307	36.764805	20.719667	28.291029	19.155729	9.656709	14.753124	21.586107	27.048649	26.146763	19.448626	14.980497	30.350159	11.309315	14.677586	25.149553	33.420956	25.752987	30.355446	33.494099	23.407076	18.726068	25.079803	10.916984	25.275288	8.813225	33.252079
TGFBR2	15.601293	22.439955	16.520521	18.048157	14.779062	36.068615	2.319458	34.599297	38.412758	19.177927	28.787245	15.63745	26.718033	16.171352	36.141167	27.274811	25.53373	38.637344	46.812378	31.297012	25.680462	3.984946	27.782604	12.57999	28.776331	23.11294	24.142025	23.914635	26.870514	19.589134	18.341766	7.16332	17.679131	34.223518	7.973981	34.722553	4.260123	2.214878	9.49315
NHP2	20.904316	42.316624	35.055885	34.003078	30.076017	25.33997	38.587879	12.598395	19.178953	32.132847	23.235788	13.007026	15.132821	22.077322	19.497925	23.46069	20.180677	9.77589	7.915604	24.598894	18.266682	33.030659	13.549803	11.066885	17.475748	16.223326	34.990337	16.242359	19.934128	21.430937	25.348597	25.967028	39.300407	11.184224	19.744797	12.192304	23.052868	7.820367	26.695883
CALM1	27.929604	29.457859	27.244076	22.408592	34.892559	36.507366	22.379948	25.247272	34.291492	24.020689	22.868904	20.167316	24.041874	28.238567	18.893841	31.811909	20.228765	21.552521	16.903864	16.553703	18.863682	10.208046	20.909279	26.848438	19.343105	19.572548	18.493574	28.940941	20.75284	15.738177	15.859749	17.503284	14.802447	23.281549	22.597301	20.978579	14.634268	6.842845	18.702902
EFHD1	18.848602	7.194873	9.585883	21.102736	24.798697	10.262468	30.141787	1.439008	9.441172	18.886652	9.393277	10.975594	37.774254	30.273788	36.749104	11.602757	12.20798	10.655106	2.579374	11.577357	17.597382	87.542725	18.596714	22.601007	35.902218	4.664098	20.597692	16.366611	13.524853	29.325071	28.767826	98.919868	3.921724	6.479171	13.513641	6.397934	20.218607	65.486664	23.46604
[truncated: 18,451 more rows]
